# Supplementary material for: Psychological and pharmacological interventions for social anxiety disorder in adults: a systematic review and network meta-analysis
Source: Lancet Psychiatry. 2014 Sep 26;1(5):368–76. doi: 10.1016/S2215-0366(14)70329-3 (PMC4287862; doi:10.1016/S2215-0366(14)70329-3)
Supplement: Supplementary appendix B [file mmc2.xls]

## Sheet: Treatment codes
			Individual treatment codes						Class codes
NMA code	Class code	treat code	Treatment Name	NMA code	NMA class		Class code for NMA	Class code	Class name	Class code for NMA
1	A	T1	Waitlist	1	1		1	A	Waitlist	1
2	B	T2	Pill placebo	2	2		2	B	Pill placebo	2
3	C	T3	Psychological placebo	3	3		3	C	Psychological placebo	3
4	D	T4	Exercise promotion	4	4		4	D	Exercise promotion	4
5	E	T5	Self-help book no support	5	5		5	E	Self-help no support	5
6	E	T6	Self-help internet no support	6	5		6	F	Self-help with support	6
7	F	T7	Self-help book with support	7	6		7	G	Anticonvulsants	7
8	F	T8	Self-help internet with support	8	6		8	H	NSSA	8
9	G	T9	Pregabalin	9	7		9	I	SSRI/SNRI	9
10	G	T10	Levetiracetam	10	7		10	J	Benzodiazepines	10
11	G	T11	Gabapentin	11	7		11	K	MAOI	11
12	H	T12	Mirtazapine	12	8		12	L	Exposure	12
13	I	T13	Sertraline	13	9		13	M	Other psychological therapies	13
14	I	T14	Citalopram	14	9		14	N	Psychodynamic psychotherapy	14
15	I	T15	Escitalopram	15	9		15	O	CBT group	15
16	I	T16	Fluoxetine	16	9		16	P	CBT individual	16
17	I	T17	Fluvoxamine	17	9		17	Q	Combined	17
18	I	T18	Paroxetine	18	9
19	I	T19	Venlafaxine	19	9
20	J	T20	Alprazolam	20	10
21	J	T21	Clonazapam	21	10
22	K	T22	Moclobemide	22	11
23	K	T23	Phenelzine	23	11
24	L	T24	Exposure in vivo	24	12
25	L	T25	Social skills training	25	12
26	M	T26	Supportive therapy	26	13
27	M	T27	Mindfulness	27	13
28	M	T28	Interpersonal psychotherapy	28	13
29	N	T29	Psychodynamic psychotherapy	29	14
30	O	T30	CBT group	30	15
31	O	T31	CBT group Heimberg	31	15
32	O	T32	CBT group Enhanced	32	15
33	P	T33	Cognitive therapy shortened sessions	33	16
34	P	T34	CBT individual Heimberg	34	16
35	P	T35	CBT individual	35	16
36	P	T36	Cognitive therapy	36	16
37	Q	T37	CBT group + Fluoxetine	37	17
38	Q	T38	Psychodynamic + Clonazepam	38	17
39	Q	T39	Paroxetine + Clonazapam	39	17
40	Q	T40	CBT group + Moclobemide	40	17
41	Q	T41	CBT group + Phenelzine	41	17

## Sheet: Study results
Study	scale	na	t1	t2	t3	t4	t5	y2	y3	y4	y5	Var2	Var3	Var4	Var5	n1	n2	n3	n4	n5	N
ABRAMOWITZ2009	Clinical Global Impression (CGI): Severity	2	1	7	NA	NA	NA	-0.998415	NA	NA	NA	0.197778	NA	NA	NA	10	11	NA	NA	NA	21
ABRAMOWITZ2009	Brief Social Phobia Scale	2	1	7	NA	NA	NA	-1.12922	NA	NA	NA	0.203884	NA	NA	NA	10	11	NA	NA	NA	21
ABRAMOWITZ2009	Social Interaction Anxiety Scale (SIAS)	2	1	7	NA	NA	NA	-0.741512	NA	NA	NA	0.187972	NA	NA	NA	10	11	NA	NA	NA	21
ALDEN2011	Anxiety Disorders Interview Schedule (ADIS-IV): Fear and Avoidance	2	1	30	NA	NA	NA	-2.68683	NA	NA	NA	0.147942	NA	NA	NA	23	27	NA	NA	NA	50
ALDEN2011	Social Interaction Anxiety Scale (SIAS)	2	1	30	NA	NA	NA	-1.70859	NA	NA	NA	0.106286	NA	NA	NA	23	27	NA	NA	NA	50
ALDEN2011	Social Phobia Scale (SPS)	2	1	30	NA	NA	NA	-1.26975	NA	NA	NA	0.0936234	NA	NA	NA	23	27	NA	NA	NA	50
ALLGULANDER1999	Liebowitz Social Anxiety Scale (LSAS)	2	2	18	NA	NA	NA	-1.10365	NA	NA	NA	0.0532512	NA	NA	NA	43	42	NA	NA	NA	85
ALLGULANDER1999	Brief Social Phobia Scale	2	2	18	NA	NA	NA	-1.12863	NA	NA	NA	0.0535733	NA	NA	NA	43	42	NA	NA	NA	85
ALLGULANDER1999	Fear of Negative Evaluation Scale (FNE)	2	2	18	NA	NA	NA	-1.0192	NA	NA	NA	0.0522157	NA	NA	NA	43	42	NA	NA	NA	85
ALLGULANDER2004	Liebowitz Social Anxiety Scale (LSAS)	3	2	18	19	NA	NA	-0.568854	-0.598026	NA	NA	0.0157428	0.015726	NA	NA	132	128	129	NA	NA	389
ALLGULANDER2004	Clinical Global Impression (CGI): Severity	3	2	18	19	NA	NA	-0.558722	-0.650746	NA	NA	0.0157282	0.0158103	NA	NA	132	128	129	NA	NA	389
ANDERSSON2006	Liebowitz Social Anxiety Scale - Self-Rated (LSAS-SR)	2	1	24	NA	NA	NA	-0.725652	NA	NA	NA	0.0671116	NA	NA	NA	32	30	NA	NA	NA	62
ANDERSSON2006	Social Interaction Anxiety Scale (SIAS)	2	1	24	NA	NA	NA	-0.501592	NA	NA	NA	0.0649494	NA	NA	NA	32	30	NA	NA	NA	62
ANDERSSON2006	Social Phobia Scale (SPS)	2	1	24	NA	NA	NA	-0.661368	NA	NA	NA	0.0664105	NA	NA	NA	32	30	NA	NA	NA	62
ANDERSSON2012	Liebowitz Social Anxiety Scale - Self-Rated (LSAS-SR)	2	1	8	NA	NA	NA	-0.834379	NA	NA	NA	0.021156	NA	NA	NA	102	102	NA	NA	NA	204
ANDERSSON2012	Social Interaction Anxiety Scale (SIAS)	2	1	8	NA	NA	NA	-0.813433	NA	NA	NA	0.021072	NA	NA	NA	102	102	NA	NA	NA	204
ANDERSSON2012	Social Phobia Scale (SPS)	2	1	8	NA	NA	NA	-0.65681	NA	NA	NA	0.0205118	NA	NA	NA	102	102	NA	NA	NA	204
ANDREWS2011	Social Interaction Anxiety Scale (SIAS)	2	8	30	NA	NA	NA	-0.00801911	NA	NA	NA	0.113652	NA	NA	NA	21	14	NA	NA	NA	35
ANDREWS2011	Social Phobia Scale (SPS)	2	8	30	NA	NA	NA	-0.18889	NA	NA	NA	0.114137	NA	NA	NA	21	14	NA	NA	NA	35
ASAKURA2007	Liebowitz Social Anxiety Scale - Self-Rated (LSAS-SR)	2	2	17	NA	NA	NA	-0.232335	NA	NA	NA	0.0169226	NA	NA	NA	89	176	NA	NA	NA	265
BALDWIN1999	Liebowitz Social Anxiety Scale - Self-Rated (LSAS-SR)	2	2	18	NA	NA	NA	-0.415849	NA	NA	NA	0.0140414	NA	NA	NA	151	139	NA	NA	NA	290
BALDWIN1999	Clinical Global Impression (CGI): Severity	2	2	18	NA	NA	NA	-0.578774	NA	NA	NA	0.0143194	NA	NA	NA	151	139	NA	NA	NA	290
BALDWIN1999	Social Avoidance and Distress Scale (SADS)	2	2	18	NA	NA	NA	-0.390249	NA	NA	NA	0.014006	NA	NA	NA	151	139	NA	NA	NA	290
BERGER2009	Liebowitz Social Anxiety Scale - Self-Rated (LSAS-SR)	2	1	8	NA	NA	NA	-0.879736	NA	NA	NA	0.0847037	NA	NA	NA	21	31	NA	NA	NA	52
BERGER2009	Social Interaction Anxiety Scale (SIAS)	2	1	8	NA	NA	NA	-0.822172	NA	NA	NA	0.0837899	NA	NA	NA	21	31	NA	NA	NA	52
BERGER2009	Social Phobia Scale (SPS)	2	1	8	NA	NA	NA	-0.544666	NA	NA	NA	0.080252	NA	NA	NA	21	31	NA	NA	NA	52
BERGER2011	Liebowitz Social Anxiety Scale - Self-Rated (LSAS-SR)	3	6	8	8	NA	NA	-0.338215	-0.21114	NA	NA	0.0733437	0.072921	NA	NA	27	27	27	NA	NA	81
BERGER2011	Social Interaction Anxiety Scale (SIAS)	3	6	8	8	NA	NA	-0.113691	0.0243624	NA	NA	0.0727294	0.0726547	NA	NA	27	27	27	NA	NA	81
BERGER2011	Social Phobia Scale (SPS)	3	6	8	8	NA	NA	-0.0788959	-0.0690339	NA	NA	0.0726888	0.07268	NA	NA	27	27	27	NA	NA	81
BJORNSSON2011	Liebowitz Social Anxiety Scale (LSAS)	2	3	30	NA	NA	NA	0.535514	NA	NA	NA	0.0889122	NA	NA	NA	23	22	NA	NA	NA	45
BJORNSSON2011	Clinical Global Impression (CGI): Severity	2	3	30	NA	NA	NA	0.280251	NA	NA	NA	0.086679	NA	NA	NA	23	22	NA	NA	NA	45
BLANCO2010	Liebowitz Social Anxiety Scale (LSAS)	4	2	23	31	41	NA	-0.636412	-0.0238295	-1.60849	NA	0.0663783	0.0656477	0.0774458	NA	27	35	34	32	NA	128
BLANCO2010	Clinical Global Impression (CGI): Severity	4	2	23	31	41	NA	-0.210556	0.0601588	-0.744465	NA	0.0649864	0.0656595	0.0696003	NA	27	35	34	32	NA	128
BLANCO2010	Fear Questionnaire (FQ): Social Phobia	4	2	23	31	41	NA	-0.688384	-0.473264	-1.47265	NA	0.066644	0.0665099	0.0758306	NA	27	35	34	32	NA	128
BLANCO2010	Social Interaction Anxiety Scale (SIAS)	4	2	23	31	41	NA	-0.538839	-0.288304	-1.16329	NA	0.0659358	0.0659663	0.0726837	NA	27	35	34	32	NA	128
BLANCO2010	Social Phobia Scale (SPS)	4	2	23	31	41	NA	-0.533912	-0.54091	-1.4233	NA	0.0659154	0.0667746	0.0752791	NA	27	35	34	32	NA	128
BLOMHOFF2001	Clinical Global Impression (CGI): Severity	4	2	2	13	13	NA	0	-0.268856	-0.406731	NA	0.0216505	0.0216309	0.0215301	NA	92	92	93	95	NA	372
BLOMHOFF2001	Fear of Negative Evaluation Scale (FNE)	4	2	2	13	13	NA	-0.00358048	-0.110995	-0.251827	NA	0.0215356	0.0213263	0.0210727	NA	92	93	95	98	NA	378
BLOMHOFF2001	Fear Questionnaire (FQ): Social Phobia	4	2	2	13	13	NA	-0.377472	-0.513126	-0.575644	NA	0.0217233	0.021657	0.0214257	NA	92	93	95	98	NA	378
BLOMHOFF2001	Social Phobia Scale (SPS)	4	2	2	13	13	NA	-0.120571	-0.288032	-0.357249	NA	0.02167	0.0216452	0.0214795	NA	92	92	93	95	NA	372
BORGEAT2009	Liebowitz Social Anxiety Scale (LSAS)	2	24	30	NA	NA	NA	-0.478394	NA	NA	NA	0.143467	NA	NA	NA	13	14	NA	NA	NA	27
BORGEAT2009	Social Avoidance and Distress Scale (SADS)	2	24	30	NA	NA	NA	0.088465	NA	NA	NA	0.139618	NA	NA	NA	13	14	NA	NA	NA	27
BOWLER2012	Fear of Negative Evaluation Scale (FNE)	2	1	6	NA	NA	NA	-0.916255	NA	NA	NA	0.101295	NA	NA	NA	21	21	NA	NA	NA	42
BURROWS1997	Liebowitz Social Anxiety Scale (LSAS)	2	2	22	NA	NA	NA	-0.346744	NA	NA	NA	0.0104505	NA	NA	NA	194	193	NA	NA	NA	387
BURROWS1997	Clinical Global Impression (CGI): Severity	2	2	22	NA	NA	NA	-0.398954	NA	NA	NA	0.0105006	NA	NA	NA	194	193	NA	NA	NA	387
CARLBRING2007	Liebowitz Social Anxiety Scale - Self-Rated (LSAS-SR)	2	1	8	NA	NA	NA	-1.34274	NA	NA	NA	0.0836702	NA	NA	NA	28	29	NA	NA	NA	57
CARLBRING2007	Social Interaction Anxiety Scale (SIAS)	2	1	8	NA	NA	NA	-1.29083	NA	NA	NA	0.0825036	NA	NA	NA	28	29	NA	NA	NA	57
CARLBRING2007	Social Phobia Scale (SPS)	2	1	8	NA	NA	NA	-1.11173	NA	NA	NA	0.0788319	NA	NA	NA	28	29	NA	NA	NA	57
CHUNG2008	Social Interaction Anxiety Scale (SIAS)	3	1	5	7	NA	NA	-0.398691	-0.933152	NA	NA	0.1574	0.152977	NA	NA	14	11	13	NA	NA	38
CHUNG2008	Social Phobia Scale (SPS)	3	1	5	7	NA	NA	-0.656544	-0.232596	NA	NA	0.160827	0.142691	NA	NA	14	11	13	NA	NA	38
CLARK2003	Liebowitz Social Anxiety Scale - Self-Rated (LSAS-SR)	3	2	16	36	NA	NA	0.0284462	-0.691382	NA	NA	0.0998934	0.101268	NA	NA	20	19	20	NA	NA	59
CLARK2003	Anxiety Disorders Interview Schedule (ADIS-IV): Fear and Avoidance	3	2	16	36	NA	NA	-0.192323	-0.726555	NA	NA	0.100192	0.101679	NA	NA	20	19	20	NA	NA	59
CLARK2003	Fear of Negative Evaluation Scale (FNE)	3	2	16	36	NA	NA	0.113296	-0.563116	NA	NA	0.0974765	0.0999454	NA	NA	20	20	20	NA	NA	60
CLARK2003	Fear Questionnaire (FQ): Social Phobia	3	2	16	36	NA	NA	-0.303889	-0.808461	NA	NA	0.0981217	0.102676	NA	NA	20	20	20	NA	NA	60
CLARK2003	Social Interaction Anxiety Scale (SIAS)	3	2	16	36	NA	NA	-0.0180516	-0.571633	NA	NA	0.0998894	0.100021	NA	NA	20	19	20	NA	NA	59
CLARK2003	Social Phobia Scale (SPS)	3	2	16	36	NA	NA	-0.41591	-1.07068	NA	NA	0.101313	0.106781	NA	NA	20	19	20	NA	NA	59
CLARK2006	Liebowitz Social Anxiety Scale - Self-Rated (LSAS-SR)	3	1	24	36	NA	NA	-0.969342	-1.91649	NA	NA	0.102526	0.124009	NA	NA	20	21	21	NA	NA	62
CLARK2006	Anxiety Disorders Interview Schedule (ADIS-IV): Fear and Avoidance	3	1	24	36	NA	NA	-1.36603	-2.15171	NA	NA	0.109807	0.131531	NA	NA	20	21	21	NA	NA	62
CLARK2006	Fear of Negative Evaluation Scale (FNE)	3	1	24	36	NA	NA	-0.682849	-1.44087	NA	NA	0.0988057	0.111459	NA	NA	20	21	21	NA	NA	62
CLARK2006	Social Interaction Anxiety Scale (SIAS)	3	1	24	36	NA	NA	-1.01231	-2.07642	NA	NA	0.103195	0.129028	NA	NA	20	21	21	NA	NA	62
CLARK2006	Social Phobia Anxiety Inventory (SPAI-SP)	3	1	24	36	NA	NA	-0.719163	-1.78525	NA	NA	0.0992059	0.120191	NA	NA	20	21	21	NA	NA	62
CLARK2006	Social Phobia Scale (SPS)	3	1	24	36	NA	NA	-0.910554	-1.75596	NA	NA	0.101657	0.119376	NA	NA	20	21	21	NA	NA	62
CLARK2012	Liebowitz Social Anxiety Scale - Self-Rated (LSAS-SR)	3	1	36	36	NA	NA	-1.59295	-2.0711	NA	NA	0.0865505	0.0983282	NA	NA	27	28	27	NA	NA	82
CLARK2012	Anxiety Disorders Interview Schedule (ADIS-IV): Fear and Avoidance	3	1	36	36	NA	NA	-1.7488	-2.17468	NA	NA	0.089666	0.100959	NA	NA	27	28	27	NA	NA	82
CLARK2012	Fear of Negative Evaluation Scale (FNE)	3	1	36	36	NA	NA	-1.40071	-1.6139	NA	NA	0.083108	0.08825	NA	NA	27	28	27	NA	NA	82
CLARK2012	Social Interaction Anxiety Scale (SIAS)	3	1	36	36	NA	NA	-1.48333	-1.85762	NA	NA	0.0845333	0.0933111	NA	NA	27	28	27	NA	NA	82
CLARK2012	Social Phobia Anxiety Inventory (SPAI-SP)	3	1	36	36	NA	NA	-1.86765	-2.03311	NA	NA	0.0922371	0.0973955	NA	NA	27	28	27	NA	NA	82
CLARK2012	Social Phobia Scale (SPS)	3	1	36	36	NA	NA	-1.6708	-1.68455	NA	NA	0.0880703	0.0896441	NA	NA	27	28	27	NA	NA	82
COTTRAUX2000	Liebowitz Social Anxiety Scale (LSAS)	2	26	35	NA	NA	NA	-1.36403	NA	NA	NA	0.087132	NA	NA	NA	28	27	NA	NA	NA	55
COTTRAUX2000	Fear Questionnaire (FQ): Social Phobia	2	26	35	NA	NA	NA	-0.93688	NA	NA	NA	0.0784497	NA	NA	NA	28	27	NA	NA	NA	55
D'ElRey2007	Clinical Global Impression (CGI): Severity	2	1	30	NA	NA	NA	-4.74188	NA	NA	NA	0.466473	NA	NA	NA	16	15	NA	NA	NA	31
D'ElRey2007	Fear of Negative Evaluation Scale (FNE)	2	1	30	NA	NA	NA	-6.36411	NA	NA	NA	0.742076	NA	NA	NA	16	15	NA	NA	NA	31
DAVIDSON1993	Liebowitz Social Anxiety Scale (LSAS)	2	2	21	NA	NA	NA	-0.973743	NA	NA	NA	0.0626905	NA	NA	NA	33	37	NA	NA	NA	70
DAVIDSON1993	Clinical Global Impression (CGI): Severity	2	2	21	NA	NA	NA	-1.0364	NA	NA	NA	0.0635703	NA	NA	NA	33	37	NA	NA	NA	70
DAVIDSON1993	Fear of Negative Evaluation Scale (FNE)	2	2	21	NA	NA	NA	-1.02511	NA	NA	NA	0.0634077	NA	NA	NA	33	37	NA	NA	NA	70
DAVIDSON1993	Fear Questionnaire (FQ): Social Phobia	2	2	21	NA	NA	NA	-0.607914	NA	NA	NA	0.0586486	NA	NA	NA	33	37	NA	NA	NA	70
DAVIDSON2004a	Liebowitz Social Anxiety Scale (LSAS)	2	2	17	NA	NA	NA	-0.750622	NA	NA	NA	0.0172354	NA	NA	NA	126	121	NA	NA	NA	247
DAVIDSON2004a	Clinical Global Impression (CGI): Severity	2	2	17	NA	NA	NA	-0.453152	NA	NA	NA	0.016515	NA	NA	NA	126	121	NA	NA	NA	247
DAVIDSON2004b	Liebowitz Social Anxiety Scale - Self-Rated (LSAS-SR)	5	2	16	30	30	37	-0.396831	-0.231846	-0.358921	-0.210757	0.0385485	0.0369382	0.0374123	0.0369209	53	51	55	54	55	268
DAVIDSON2004b	Clinical Global Impression (CGI): Severity	5	2	16	30	30	37	-0.490125	-0.32675	-0.408437	-0.490125	0.0344387	0.033341	0.0337233	0.033847	60	57	60	59	59	295
DAVIDSON2004b	Brief Social Phobia Scale	5	2	16	30	30	37	-0.40091	-0.286597	-0.491511	-0.248808	0.0364613	0.0347632	0.035633	0.0347279	56	54	59	57	59	285
DAVIDSON2004b	Social Phobia Anxiety Inventory (SPAI-SP)	5	2	16	30	30	37	-1.39824	-1.14282	-1.19849	-1.17557	0.0373302	0.0353632	0.0358639	0.0357722	60	57	60	59	59	295
EMMELKAMP2006	Social Phobia Anxiety Inventory (SPAI-SP)	3	1	29	35	NA	NA	0.159265	-0.0597244	NA	NA	0.105124	0.114751	NA	NA	16	22	18	NA	NA	56
FELTNER2011	Liebowitz Social Anxiety Scale (LSAS)	2	2	9	NA	NA	NA	-0.500842	NA	NA	NA	0.0249222	NA	NA	NA	82	82	NA	NA	NA	164
FURMARK2002	Social Interaction Anxiety Scale (SIAS)	3	1	14	30	NA	NA	-0.949785	-1.58299	NA	NA	0.322773	0.362895	NA	NA	6	6	6	NA	NA	18
FURMARK2002	Social Phobia Scale (SPS)	3	1	14	30	NA	NA	-0.907275	-1.4176	NA	NA	0.320798	0.350479	NA	NA	6	6	6	NA	NA	18
FURMARK2005	Liebowitz Social Anxiety Scale - Self-Rated (LSAS-SR)	2	2	14	NA	NA	NA	-0.132911	NA	NA	NA	0.155692	NA	NA	NA	12	12	NA	NA	NA	24
FURMARK2005	Clinical Global Impression (CGI): Severity	2	2	14	NA	NA	NA	-0.402271	NA	NA	NA	0.158492	NA	NA	NA	12	12	NA	NA	NA	24
FURMARK2005	Social Interaction Anxiety Scale (SIAS)	2	2	14	NA	NA	NA	-0.482491	NA	NA	NA	0.15987	NA	NA	NA	12	12	NA	NA	NA	24
FURMARK2005	Social Phobia Scale (SPS)	2	2	14	NA	NA	NA	-0.474659	NA	NA	NA	0.159724	NA	NA	NA	12	12	NA	NA	NA	24
FURMARK2009a	Liebowitz Social Anxiety Scale - Self-Rated (LSAS-SR)	3	1	5	8	NA	NA	-0.849221	-0.75239	NA	NA	0.0523258	0.0516879	NA	NA	40	40	40	NA	NA	120
FURMARK2009a	Social Interaction Anxiety Scale (SIAS)	3	1	5	8	NA	NA	-0.510624	-0.462811	NA	NA	0.0504319	0.0502405	NA	NA	40	40	40	NA	NA	120
FURMARK2009a	Social Phobia Scale (SPS)	3	1	5	8	NA	NA	-0.641648	-0.661493	NA	NA	0.0510529	0.0511593	NA	NA	40	40	40	NA	NA	120
FURMARK2009b	Liebowitz Social Anxiety Scale - Self-Rated (LSAS-SR)	4	5	7	8	8	NA	0.0519548	0.0721164	0.406333	NA	0.0692607	0.0680566	0.0687424	NA	29	28	29	29	NA	115
FURMARK2009b	Social Interaction Anxiety Scale (SIAS)	4	5	7	8	8	NA	0.169844	0.144775	0.380426	NA	0.0693729	0.0681242	0.068655	NA	29	28	29	29	NA	115
FURMARK2009b	Social Phobia Scale (SPS)	4	5	7	8	8	NA	0.188442	0.024071	0.448409	NA	0.0694015	0.0680367	0.0688967	NA	29	28	29	29	NA	115
GELERNTER1991	Fear Questionnaire (FQ): Social Phobia	4	2	20	23	31	NA	-0.195846	-0.639764	-0.378636	NA	0.146089	0.143021	0.123166	NA	15	12	13	17	NA	57
GELERNTER1991	Social Avoidance and Distress Scale (SADS)	4	2	20	23	31	NA	-0.0384183	-0.576274	0.140867	NA	0.145774	0.142363	0.122113	NA	15	12	13	17	NA	57
GLAXOSMITHKLINE2006	Liebowitz Social Anxiety Scale (LSAS)	3	2	18	18	NA	NA	-0.489248	-0.414502	NA	NA	0.0155115	0.0153696	NA	NA	130	132	133	NA	NA	395
GLAXOSMITHKLINE2006	Clinical Global Impression (CGI): Severity	3	2	18	18	NA	NA	-0.229975	-0.229975	NA	NA	0.0152763	0.0152196	NA	NA	130	132	133	NA	NA	395
GOLDIN2012	Liebowitz Social Anxiety Scale (LSAS)	2	1	34	NA	NA	NA	-0.454393	NA	NA	NA	0.0535962	NA	NA	NA	37	38	NA	NA	NA	75
GRUBER2001	Fear of Negative Evaluation Scale (FNE)	3	1	31	31	NA	NA	-1.1567	-0.666925	NA	NA	0.139754	0.125788	NA	NA	17	14	15	NA	NA	46
GRUBER2001	Social Phobia Anxiety Inventory (SPAI-SP)	3	1	31	31	NA	NA	-1.39399	-0.589615	NA	NA	0.146104	0.124769	NA	NA	17	14	15	NA	NA	46
GRUBER2001	Social Phobia Scale (SPS)	3	1	31	31	NA	NA	-1.03237	-0.703205	NA	NA	0.136899	0.126309	NA	NA	17	14	15	NA	NA	46
HEDMAN2011	Liebowitz Social Anxiety Scale (LSAS)	2	8	31	NA	NA	NA	0.400659	NA	NA	NA	0.0322463	NA	NA	NA	63	62	NA	NA	NA	125
HEDMAN2011	Social Interaction Anxiety Scale (SIAS)	2	8	31	NA	NA	NA	0.253627	NA	NA	NA	0.0318662	NA	NA	NA	63	62	NA	NA	NA	125
HEDMAN2011	Social Phobia Scale (SPS)	2	8	31	NA	NA	NA	0.0357449	NA	NA	NA	0.0316171	NA	NA	NA	63	62	NA	NA	NA	125
HEIMBERG1990	Fear of Negative Evaluation Scale (FNE)	2	3	31	NA	NA	NA	-0.25003	NA	NA	NA	0.0968123	NA	NA	NA	20	20	NA	NA	NA	40
HEIMBERG1990	Fear Questionnaire (FQ): Social Phobia	2	3	31	NA	NA	NA	-0.0915115	NA	NA	NA	0.0961622	NA	NA	NA	20	20	NA	NA	NA	40
HEIMBERG1990	Social Avoidance and Distress Scale (SADS)	2	3	31	NA	NA	NA	-0.262329	NA	NA	NA	0.096888	NA	NA	NA	20	20	NA	NA	NA	40
HEIMBERG1998	Liebowitz Social Anxiety Scale (LSAS)	4	2	3	23	31	NA	0.479898	-2.07919	-0.504113	NA	0.0754605	0.0943071	0.0728629	NA	27	26	26	28	NA	107
HEIMBERG1998	Clinical Global Impression (CGI): Severity	4	2	3	23	31	NA	0.327052	-1.22645	-0.367934	NA	0.0748925	0.0813265	0.0723161	NA	27	26	26	28	NA	107
HEIMBERG1998	Fear of Negative Evaluation Scale (FNE)	4	2	3	23	31	NA	-0.758736	-1.43839	-0.534321	NA	0.0770509	0.0839274	0.0730074	NA	27	26	26	28	NA	107
HEIMBERG1998	Fear Questionnaire (FQ): Social Phobia	4	2	3	23	31	NA	-0.197845	-1.11444	-0.41823	NA	0.0745802	0.0801192	0.0724982	NA	27	26	26	28	NA	107
HEIMBERG1998	Social Avoidance and Distress Scale (SADS)	4	2	3	23	31	NA	-0.726576	-1.91825	-0.435088	NA	0.076831	0.0913445	0.0725644	NA	27	26	26	28	NA	107
HEIMBERG1998	Social Interaction Anxiety Scale (SIAS)	4	2	3	23	31	NA	-0.391352	-1.03522	-0.0925605	NA	0.0751053	0.0793349	0.0717322	NA	27	26	26	28	NA	107
HEIMBERG1998	Social Phobia Scale (SPS)	4	2	3	23	31	NA	-0.535241	-1.0105	0.174184	NA	0.0757192	0.0791021	0.0718324	NA	27	26	26	28	NA	107
HERBERT2004	Fear of Negative Evaluation Scale (FNE)	2	35	35	NA	NA	NA	0.89093	NA	NA	NA	0.124849	NA	NA	NA	15	19	NA	NA	NA	34
HERBERT2004	Fear Questionnaire (FQ): Social Phobia	2	35	35	NA	NA	NA	0.763554	NA	NA	NA	0.121894	NA	NA	NA	15	19	NA	NA	NA	34
HERBERT2004	Social Phobia Anxiety Inventory (SPAI-SP)	2	35	35	NA	NA	NA	0.840302	NA	NA	NA	0.12362	NA	NA	NA	15	19	NA	NA	NA	34
HERBERT2005	Fear Questionnaire (FQ): Social Phobia	2	31	31	NA	NA	NA	0.173869	NA	NA	NA	0.0606598	NA	NA	NA	35	30	NA	NA	NA	65
HERBERT2005	Social Phobia Anxiety Inventory (SPAI-SP)	2	31	31	NA	NA	NA	0.22186	NA	NA	NA	0.0608025	NA	NA	NA	35	30	NA	NA	NA	65
HOPE1995	Fear of Negative Evaluation Scale (FNE)	3	1	24	31	NA	NA	-1.55223	-1.40517	NA	NA	0.224715	0.196528	NA	NA	10	10	13	NA	NA	33
HOPE1995	Fear Questionnaire (FQ): Social Phobia	3	1	24	31	NA	NA	-2.0703	-1.20454	NA	NA	0.251733	0.18899	NA	NA	10	10	13	NA	NA	33
HOPE1995	Social Avoidance and Distress Scale (SADS)	3	1	24	31	NA	NA	-0.879153	-0.575248	NA	NA	0.201156	0.172867	NA	NA	10	10	13	NA	NA	33
JAZAIERI2012	Liebowitz Social Anxiety Scale - Self-Rated (LSAS-SR)	2	4	27	NA	NA	NA	-0.248187	NA	NA	NA	0.0942901	NA	NA	NA	18	24	NA	NA	NA	42
JAZAIERI2012	Social Interaction Anxiety Scale (SIAS)	2	4	27	NA	NA	NA	-0.0613562	NA	NA	NA	0.0936274	NA	NA	NA	18	24	NA	NA	NA	42
KASPER2005	Liebowitz Social Anxiety Scale (LSAS)	2	2	15	NA	NA	NA	-0.218036	NA	NA	NA	0.0113502	NA	NA	NA	176	177	NA	NA	NA	353
KASPER2005	Clinical Global Impression (CGI): Severity	2	2	15	NA	NA	NA	-0.287521	NA	NA	NA	0.0114322	NA	NA	NA	175	177	NA	NA	NA	352
KNIJNIK2004	Liebowitz Social Anxiety Scale (LSAS)	2	3	29	NA	NA	NA	-0.205803	NA	NA	NA	0.126881	NA	NA	NA	15	15	NA	NA	NA	30
KNIJNIK2004	Clinical Global Impression (CGI): Severity	2	3	29	NA	NA	NA	0.22853	NA	NA	NA	0.127037	NA	NA	NA	15	15	NA	NA	NA	30
KNIJNIK2008	Liebowitz Social Anxiety Scale - Self-Rated (LSAS-SR)	2	21	38	NA	NA	NA	-0.107229	NA	NA	NA	0.0683837	NA	NA	NA	28	29	NA	NA	NA	57
KOBAK2002	Liebowitz Social Anxiety Scale (LSAS)	2	2	16	NA	NA	NA	0.0396597	NA	NA	NA	0.0649578	NA	NA	NA	30	30	NA	NA	NA	60
KOBAK2002	Brief Social Phobia Scale	2	2	16	NA	NA	NA	0.0339936	NA	NA	NA	0.0649545	NA	NA	NA	30	30	NA	NA	NA	60
KOBAK2002	Fear Questionnaire (FQ): Social Phobia	2	2	16	NA	NA	NA	-0.0685295	NA	NA	NA	0.0649832	NA	NA	NA	30	30	NA	NA	NA	60
KOSZYCKI2007	Liebowitz Social Anxiety Scale (LSAS)	2	27	31	NA	NA	NA	-1.08184	NA	NA	NA	0.0839989	NA	NA	NA	26	27	NA	NA	NA	53
KOSZYCKI2007	Clinical Global Impression (CGI): Severity	2	27	31	NA	NA	NA	-0.977083	NA	NA	NA	0.0820238	NA	NA	NA	26	27	NA	NA	NA	53
KOSZYCKI2007	Social Interaction Anxiety Scale (SIAS)	2	27	31	NA	NA	NA	-0.296184	NA	NA	NA	0.0740851	NA	NA	NA	26	27	NA	NA	NA	53
KOSZYCKI2007	Social Phobia Scale (SPS)	2	27	31	NA	NA	NA	-0.706761	NA	NA	NA	0.0778558	NA	NA	NA	26	27	NA	NA	NA	53
LADER2004	Liebowitz Social Anxiety Scale (LSAS)	5	2	15	15	15	18	-0.267143	-0.540373	-0.374931	-0.423632	0.0121791	0.0123499	0.0121476	0.0121352	165	164	163	166	167	825
LADER2004	Clinical Global Impression (CGI): Severity	5	2	15	15	15	18	-0.342619	-0.599583	-0.397127	-0.474995	0.0122444	0.012429	0.0121582	0.0121634	165	163	162	166	167	823
LEDLEY2009	Liebowitz Social Anxiety Scale (LSAS)	2	1	34	NA	NA	NA	-0.773493	NA	NA	NA	0.122109	NA	NA	NA	19	15	NA	NA	NA	34
LEDLEY2009	Social Interaction Anxiety Scale (SIAS)	2	1	34	NA	NA	NA	-2.52998	NA	NA	NA	0.203451	NA	NA	NA	19	15	NA	NA	NA	34
LEDLEY2009	Social Phobia Scale (SPS)	2	1	34	NA	NA	NA	-1.78471	NA	NA	NA	0.158373	NA	NA	NA	19	15	NA	NA	NA	34
LEICHSENRING2012	Liebowitz Social Anxiety Scale (LSAS)	3	1	29	33	NA	NA	-1.10474	-1.39433	NA	NA	0.0244474	0.0250436	NA	NA	62	148	157	NA	NA	367
LEICHSENRING2012	Social Phobia Anxiety Inventory (SPAI-SP)	3	1	29	33	NA	NA	-0.628686	-1.18068	NA	NA	0.0249986	0.0257506	NA	NA	59	132	146	NA	NA	337
LEPOLA2004	Liebowitz Social Anxiety Scale (LSAS)	2	2	18	NA	NA	NA	-0.551641	NA	NA	NA	0.0112065	NA	NA	NA	184	185	NA	NA	NA	369
LEPOLA2004	Clinical Global Impression (CGI): Severity	2	2	18	NA	NA	NA	-0.873215	NA	NA	NA	0.0117933	NA	NA	NA	184	186	NA	NA	NA	370
LEPOLA2004	Social Avoidance and Distress Scale (SADS)	2	2	18	NA	NA	NA	-0.453079	NA	NA	NA	0.0111957	NA	NA	NA	180	185	NA	NA	NA	365
LIEBOWITZ1990	Liebowitz Social Anxiety Scale (LSAS)	2	2	23	NA	NA	NA	-0.452648	NA	NA	NA	0.0780112	NA	NA	NA	26	25	NA	NA	NA	51
LIEBOWITZ1990	Clinical Global Impression (CGI): Severity	2	2	23	NA	NA	NA	-0.740121	NA	NA	NA	0.0812701	NA	NA	NA	26	25	NA	NA	NA	51
LIEBOWITZ1990	Fear of Negative Evaluation Scale (FNE)	2	2	23	NA	NA	NA	-0.205833	NA	NA	NA	0.0948188	NA	NA	NA	19	22	NA	NA	NA	41
LIEBOWITZ1990	Fear Questionnaire (FQ): Social Phobia	2	2	23	NA	NA	NA	-0.0116775	NA	NA	NA	0.0960633	NA	NA	NA	20	20	NA	NA	NA	40
LIEBOWITZ1990	Social Avoidance and Distress Scale (SADS)	2	2	23	NA	NA	NA	-0.231514	NA	NA	NA	0.0884379	NA	NA	NA	23	21	NA	NA	NA	44
LIEBOWITZ2002	Liebowitz Social Anxiety Scale (LSAS)	3	2	18	18	NA	NA	-0.325637	-0.174331	NA	NA	0.0221769	0.022164	NA	NA	92	89	88	NA	NA	269
LIEBOWITZ2002	Clinical Global Impression (CGI): Severity	3	2	18	18	NA	NA	-0.405298	-0.405298	NA	NA	0.0222845	0.0224115	NA	NA	92	89	88	NA	NA	269
LIEBOWITZ2002	Social Avoidance and Distress Scale (SADS)	3	2	18	18	NA	NA	-0.248198	-0.259479	NA	NA	0.0220948	0.0222323	NA	NA	92	89	88	NA	NA	269
LIEBOWITZ2003	Liebowitz Social Anxiety Scale (LSAS)	2	2	13	NA	NA	NA	-0.424902	NA	NA	NA	0.0101668	NA	NA	NA	196	205	NA	NA	NA	401
LIEBOWITZ2003	Clinical Global Impression (CGI): Severity	2	2	13	NA	NA	NA	-0.332706	NA	NA	NA	0.0100801	NA	NA	NA	196	205	NA	NA	NA	401
LIEBOWITZ2003	Brief Social Phobia Scale	2	2	13	NA	NA	NA	-0.357946	NA	NA	NA	0.0101017	NA	NA	NA	196	205	NA	NA	NA	401
LIEBOWITZ2005a	Liebowitz Social Anxiety Scale (LSAS)	2	2	19	NA	NA	NA	-0.309145	NA	NA	NA	0.0148582	NA	NA	NA	138	133	NA	NA	NA	271
LIEBOWITZ2005a	Clinical Global Impression (CGI): Severity	2	2	19	NA	NA	NA	-0.34261	NA	NA	NA	0.0148982	NA	NA	NA	138	133	NA	NA	NA	271
LIEBOWITZ2005b	Liebowitz Social Anxiety Scale (LSAS)	3	2	18	19	NA	NA	-0.865887	-0.651962	NA	NA	0.0151495	0.014923	NA	NA	144	136	133	NA	NA	413
LIEBOWITZ2005b	Clinical Global Impression (CGI): Severity	3	2	18	19	NA	NA	-0.607539	-0.466058	NA	NA	0.0146903	0.0146723	NA	NA	144	136	133	NA	NA	413
LIPSITZ2008	Liebowitz Social Anxiety Scale (LSAS)	2	26	28	NA	NA	NA	-0.101422	NA	NA	NA	0.0747153	NA	NA	NA	26	26	NA	NA	NA	52
LIPSITZ2008	Clinical Global Impression (CGI): Severity	2	26	28	NA	NA	NA	0	NA	NA	NA	0.0776287	NA	NA	NA	26	24	NA	NA	NA	50
LIPSITZ2008	Social Interaction Anxiety Scale (SIAS)	2	26	28	NA	NA	NA	-0.409535	NA	NA	NA	0.0840371	NA	NA	NA	23	24	NA	NA	NA	47
LIPSITZ2008	Social Phobia Scale (SPS)	2	26	28	NA	NA	NA	0.173857	NA	NA	NA	0.0826231	NA	NA	NA	23	24	NA	NA	NA	47
MATTICK1988	Fear of Negative Evaluation Scale (FNE)	2	24	30	NA	NA	NA	0.31266	NA	NA	NA	0.0889218	NA	NA	NA	23	21	NA	NA	NA	44
MATTICK1988	Fear Questionnaire (FQ): Social Phobia	2	24	30	NA	NA	NA	0	NA	NA	NA	0.0878505	NA	NA	NA	23	21	NA	NA	NA	44
MATTICK1988	Social Phobia Scale (SPS)	2	24	30	NA	NA	NA	0.109562	NA	NA	NA	0.0879821	NA	NA	NA	23	21	NA	NA	NA	44
MATTICK1989	Fear of Negative Evaluation Scale (FNE)	3	1	24	30	NA	NA	0.066059	-0.319285	NA	NA	0.211621	0.213259	NA	NA	8	10	10	NA	NA	28
MATTICK1989	Fear Questionnaire (FQ): Social Phobia	3	1	24	30	NA	NA	-1.06827	-1.0829	NA	NA	0.230708	0.231236	NA	NA	8	10	10	NA	NA	28
MATTICK1989	Social Interaction Anxiety Scale (SIAS)	3	1	24	30	NA	NA	-0.307222	-0.107528	NA	NA	0.213133	0.211742	NA	NA	8	10	10	NA	NA	28
MATTICK1989	Social Phobia Scale (SPS)	3	1	24	30	NA	NA	-0.901711	-1.06637	NA	NA	0.225199	0.23064	NA	NA	8	10	10	NA	NA	28
MCEVOY2009	Social Interaction Anxiety Scale (SIAS)	2	30	30	NA	NA	NA	-0.0890335	NA	NA	NA	0.0650094	NA	NA	NA	30	30	NA	NA	NA	60
MCEVOY2009	Social Phobia Scale (SPS)	2	30	30	NA	NA	NA	0.0991818	NA	NA	NA	0.0650249	NA	NA	NA	30	30	NA	NA	NA	60
MORGAN1999	Fear of Negative Evaluation Scale (FNE)	2	30	30	NA	NA	NA	-0.450154	NA	NA	NA	0.129973	NA	NA	NA	14	16	NA	NA	NA	30
MORGAN1999	Social Avoidance and Distress Scale (SADS)	2	30	30	NA	NA	NA	-0.474618	NA	NA	NA	0.13033	NA	NA	NA	14	16	NA	NA	NA	30
MORGAN1999	Social Interaction Anxiety Scale (SIAS)	2	30	30	NA	NA	NA	-0.624084	NA	NA	NA	0.132921	NA	NA	NA	14	16	NA	NA	NA	30
MORGAN1999	Social Phobia Anxiety Inventory (SPAI-SP)	2	30	30	NA	NA	NA	-0.620177	NA	NA	NA	0.132844	NA	NA	NA	14	16	NA	NA	NA	30
MORGAN1999	Social Phobia Scale (SPS)	2	30	30	NA	NA	NA	-0.774588	NA	NA	NA	0.136242	NA	NA	NA	14	16	NA	NA	NA	30
MORTBERG2007	Liebowitz Social Anxiety Scale - Self-Rated (LSAS-SR)	2	30	33	NA	NA	NA	-0.0497626	NA	NA	NA	0.0584608	NA	NA	NA	35	32	NA	NA	NA	67
MORTBERG2007	Fear of Negative Evaluation Scale (FNE)	2	30	33	NA	NA	NA	-0.406415	NA	NA	NA	0.059647	NA	NA	NA	35	32	NA	NA	NA	67
MORTBERG2007	Fear Questionnaire (FQ): Social Phobia	2	30	33	NA	NA	NA	-0.12115	NA	NA	NA	0.0585498	NA	NA	NA	35	32	NA	NA	NA	67
MORTBERG2007	Social Interaction Anxiety Scale (SIAS)	2	30	33	NA	NA	NA	0.0671133	NA	NA	NA	0.0584756	NA	NA	NA	35	32	NA	NA	NA	67
MORTBERG2007	Social Phobia Scale (SPS)	2	30	33	NA	NA	NA	-0.484469	NA	NA	NA	0.0601539	NA	NA	NA	35	32	NA	NA	NA	67
MUNJACK1990	Liebowitz Social Anxiety Scale (LSAS)	2	1	21	NA	NA	NA	-1.02645	NA	NA	NA	0.207573	NA	NA	NA	10	10	NA	NA	NA	20
MUNJACK1990	Liebowitz Social Anxiety Scale - Self-Rated (LSAS-SR)	2	1	21	NA	NA	NA	-0.924	NA	NA	NA	0.202992	NA	NA	NA	10	10	NA	NA	NA	20
MUNJACK1990	Clinical Global Impression (CGI): Severity	2	1	21	NA	NA	NA	-0.485222	NA	NA	NA	0.188815	NA	NA	NA	10	10	NA	NA	NA	20
MUNJACK1990	Fear of Negative Evaluation Scale (FNE)	2	1	21	NA	NA	NA	-1.04915	NA	NA	NA	0.208653	NA	NA	NA	10	10	NA	NA	NA	20
MUNJACK1990	Social Avoidance and Distress Scale (SADS)	2	1	21	NA	NA	NA	-0.800635	NA	NA	NA	0.198114	NA	NA	NA	10	10	NA	NA	NA	20
OOSTERBAAN2001	Liebowitz Social Anxiety Scale (LSAS)	3	2	22	35	NA	NA	0.28129	-0.401844	NA	NA	0.0926677	0.0932679	NA	NA	19	24	24	NA	NA	67
OOSTERBAAN2001	Fear Questionnaire (FQ): Social Phobia	3	2	22	35	NA	NA	0.430849	-0.287233	NA	NA	0.093444	0.0926924	NA	NA	19	24	24	NA	NA	67
OTTO2000	Liebowitz Social Anxiety Scale (LSAS)	2	21	31	NA	NA	NA	-0.0371135	NA	NA	NA	0.0868815	NA	NA	NA	25	20	NA	NA	NA	45
OTTO2000	Clinical Global Impression (CGI): Severity	2	21	31	NA	NA	NA	0.0755722	NA	NA	NA	0.086928	NA	NA	NA	25	20	NA	NA	NA	45
OTTO2000	Fear of Negative Evaluation Scale (FNE)	2	21	31	NA	NA	NA	0.292834	NA	NA	NA	0.0877864	NA	NA	NA	25	20	NA	NA	NA	45
OTTO2000	Social Interaction Anxiety Scale (SIAS)	2	21	31	NA	NA	NA	0.284881	NA	NA	NA	0.0877371	NA	NA	NA	25	20	NA	NA	NA	45
OTTO2000	Social Phobia Scale (SPS)	2	21	31	NA	NA	NA	-0.0841581	NA	NA	NA	0.0869427	NA	NA	NA	25	20	NA	NA	NA	45
PANDE1999	Liebowitz Social Anxiety Scale (LSAS)	2	2	11	NA	NA	NA	-0.392062	NA	NA	NA	0.0577757	NA	NA	NA	35	34	NA	NA	NA	69
PANDE1999	Brief Social Phobia Scale	2	2	11	NA	NA	NA	-0.650811	NA	NA	NA	0.0596873	NA	NA	NA	35	34	NA	NA	NA	69
PANDE1999	Fear Questionnaire (FQ): Social Phobia	2	2	11	NA	NA	NA	-0.440681	NA	NA	NA	0.0580625	NA	NA	NA	35	34	NA	NA	NA	69
PANDE2004	Liebowitz Social Anxiety Scale (LSAS)	2	2	9	NA	NA	NA	-0.0697276	NA	NA	NA	0.0427803	NA	NA	NA	46	46	NA	NA	NA	92
PANDE2004	Clinical Global Impression (CGI): Severity	2	2	9	NA	NA	NA	-0.258592	NA	NA	NA	0.0426609	NA	NA	NA	46	47	NA	NA	NA	93
PANDE2004	Brief Social Phobia Scale	2	2	9	NA	NA	NA	-0.353401	NA	NA	NA	0.0429677	NA	NA	NA	46	47	NA	NA	NA	93
PANDE2004	Fear Questionnaire (FQ): Social Phobia	2	2	9	NA	NA	NA	-0.104384	NA	NA	NA	0.042365	NA	NA	NA	46	47	NA	NA	NA	93
PFIZER2007	Liebowitz Social Anxiety Scale (LSAS)	3	2	9	18	NA	NA	0.0102382	-0.474371	NA	NA	0.0273364	0.02666	NA	NA	78	68	74	NA	NA	220
PFIZER2007	Clinical Global Impression (CGI): Severity	3	2	9	18	NA	NA	-0.0929897	-0.464948	NA	NA	0.026781	0.0261189	NA	NA	79	70	76	NA	NA	225
PIET2010	Liebowitz Social Anxiety Scale (LSAS)	2	27	30	NA	NA	NA	0.442108	NA	NA	NA	0.14865	NA	NA	NA	14	12	NA	NA	NA	26
PIET2010	Fear of Negative Evaluation Scale (FNE)	2	27	30	NA	NA	NA	-0.286149	NA	NA	NA	0.146602	NA	NA	NA	14	12	NA	NA	NA	26
PIET2010	Social Interaction Anxiety Scale (SIAS)	2	27	30	NA	NA	NA	-0.00853507	NA	NA	NA	0.145126	NA	NA	NA	14	12	NA	NA	NA	26
PIET2010	Social Phobia Scale (SPS)	2	27	30	NA	NA	NA	-0.0959854	NA	NA	NA	0.145291	NA	NA	NA	14	12	NA	NA	NA	26
PRASKO2003	Liebowitz Social Anxiety Scale (LSAS)	3	22	35	40	NA	NA	-1.12903	-0.826122	NA	NA	0.0989144	0.0982322	NA	NA	20	24	22	NA	NA	66
PRASKO2003	Clinical Global Impression (CGI): Severity	3	22	35	40	NA	NA	-0.561643	-0.536681	NA	NA	0.09182	0.095315	NA	NA	20	24	22	NA	NA	66
RAPEE2007	Social Interaction Anxiety Scale (SIAS)	4	1	5	30	30	NA	-0.528592	-0.637599	-0.706961	NA	0.0374546	0.0368346	0.037632	NA	52	56	59	57	NA	224
RAPEE2007	Social Phobia Scale (SPS)	4	1	5	30	30	NA	-0.266312	-0.408265	-0.663985	NA	0.0369924	0.0363029	0.0375014	NA	52	56	59	57	NA	224
RAPEE2009	Social Interaction Anxiety Scale (SIAS)	3	3	30	32	NA	NA	-0.203983	-0.519478	NA	NA	0.0398151	0.0371824	NA	NA	48	52	63	NA	NA	163
RAPEE2009	Social Phobia Scale (SPS)	3	3	30	32	NA	NA	-0.134368	-0.496187	NA	NA	0.0397415	0.0373666	NA	NA	48	52	62	NA	NA	162
RICKELS2004	Liebowitz Social Anxiety Scale (LSAS)	2	2	19	NA	NA	NA	-0.270419	NA	NA	NA	0.0153944	NA	NA	NA	135	126	NA	NA	NA	261
RICKELS2004	Clinical Global Impression (CGI): Severity	2	2	19	NA	NA	NA	-0.246612	NA	NA	NA	0.0153709	NA	NA	NA	135	126	NA	NA	NA	261
ROBILLARD2010	Liebowitz Social Anxiety Scale (LSAS)	3	1	35	35	NA	NA	-1.25245	-1.38338	NA	NA	0.141371	0.153679	NA	NA	15	16	14	NA	NA	45
ROBILLARD2010	Fear of Negative Evaluation Scale (FNE)	3	1	35	35	NA	NA	-0.877596	-0.948029	NA	NA	0.132816	0.142804	NA	NA	15	16	14	NA	NA	45
ROBILLARD2010	Social Phobia Scale (SPS)	3	1	35	35	NA	NA	-1.3681	-1.53594	NA	NA	0.144618	0.158452	NA	NA	15	16	14	NA	NA	45
SALABERRIA1998	Fear of Negative Evaluation Scale (FNE)	2	24	30	NA	NA	NA	-0.16089	NA	NA	NA	0.106565	NA	NA	NA	18	18	NA	NA	NA	36
SALABERRIA1998	Social Avoidance and Distress Scale (SADS)	2	24	30	NA	NA	NA	0.18448	NA	NA	NA	0.106674	NA	NA	NA	18	18	NA	NA	NA	36
SCHNEIER1998	Liebowitz Social Anxiety Scale (LSAS)	2	2	22	NA	NA	NA	-0.756452	NA	NA	NA	0.0560589	NA	NA	NA	36	39	NA	NA	NA	75
SCHNEIER1998	Fear of Negative Evaluation Scale (FNE)	2	2	22	NA	NA	NA	-0.136285	NA	NA	NA	0.0585782	NA	NA	NA	32	35	NA	NA	NA	67
SCHNEIER1998	Fear Questionnaire (FQ): Social Phobia	2	2	22	NA	NA	NA	-0.502174	NA	NA	NA	0.064954	NA	NA	NA	30	32	NA	NA	NA	62
SCHNEIER1998	Social Avoidance and Distress Scale (SADS)	2	2	22	NA	NA	NA	0.0395291	NA	NA	NA	0.0592535	NA	NA	NA	32	34	NA	NA	NA	66
SCHUTTERS2010	Liebowitz Social Anxiety Scale (LSAS)	2	2	12	NA	NA	NA	-0.332582	NA	NA	NA	0.065843	NA	NA	NA	30	30	NA	NA	NA	60
SCHUTTERS2010	Fear of Negative Evaluation Scale (FNE)	2	2	12	NA	NA	NA	-0.333577	NA	NA	NA	0.0658484	NA	NA	NA	30	30	NA	NA	NA	60
SEEDAT2004	Liebowitz Social Anxiety Scale (LSAS)	2	18	39	NA	NA	NA	-0.502695	NA	NA	NA	0.138896	NA	NA	NA	14	14	NA	NA	NA	28
SEEDAT2004	Clinical Global Impression (CGI): Severity	2	18	39	NA	NA	NA	-0.256277	NA	NA	NA	0.135749	NA	NA	NA	14	14	NA	NA	NA	28
SEEDAT2004	Brief Social Phobia Scale	2	18	39	NA	NA	NA	-0.536652	NA	NA	NA	0.13949	NA	NA	NA	14	14	NA	NA	NA	28
SMITS2006	Liebowitz Social Anxiety Scale - Self-Rated (LSAS-SR)	4	3	24	24	24	NA	-0.494649	0.0694574	-0.332738	NA	0.151436	0.143952	0.144903	NA	13	13	14	14	NA	54
STANGIER2003	Social Interaction Anxiety Scale (SIAS)	3	1	30	33	NA	NA	0.195941	0.00816421	NA	NA	0.0911131	0.0908254	NA	NA	21	22	22	NA	NA	65
STANGIER2003	Social Phobia Anxiety Inventory (SPAI-SP)	3	1	30	33	NA	NA	-0.0275731	-0.457714	NA	NA	0.0908306	0.0923975	NA	NA	21	22	22	NA	NA	65
STANGIER2003	Social Phobia Scale (SPS)	3	1	30	33	NA	NA	-0.0704648	-0.383642	NA	NA	0.0908622	0.0919297	NA	NA	21	22	22	NA	NA	65
STANGIER2011	Liebowitz Social Anxiety Scale (LSAS)	3	1	28	33	NA	NA	-0.476182	-0.827844	NA	NA	0.0509956	0.0529296	NA	NA	41	38	38	NA	NA	117
STANGIER2011	Social Phobia Anxiety Inventory (SPAI-SP)	3	1	28	33	NA	NA	-0.408218	-0.77795	NA	NA	0.0507421	0.0525917	NA	NA	41	38	38	NA	NA	117
STEIN1998	Liebowitz Social Anxiety Scale (LSAS)	2	2	18	NA	NA	NA	-1.14867	NA	NA	NA	0.0253922	NA	NA	NA	92	90	NA	NA	NA	182
STEIN1998	Social Avoidance and Distress Scale (SADS)	2	2	18	NA	NA	NA	-0.626425	NA	NA	NA	0.0228667	NA	NA	NA	92	90	NA	NA	NA	182
STEIN1999	Liebowitz Social Anxiety Scale (LSAS)	2	2	17	NA	NA	NA	-0.667736	NA	NA	NA	0.0482527	NA	NA	NA	44	42	NA	NA	NA	86
STEIN1999	Clinical Global Impression (CGI): Severity	2	2	17	NA	NA	NA	-0.393874	NA	NA	NA	0.0465925	NA	NA	NA	44	42	NA	NA	NA	86
STEIN1999	Brief Social Phobia Scale	2	2	17	NA	NA	NA	-0.587401	NA	NA	NA	0.0476769	NA	NA	NA	44	42	NA	NA	NA	86
STEIN2002a	Liebowitz Social Anxiety Scale (LSAS)	2	2	22	NA	NA	NA	-0.193059	NA	NA	NA	0.010617	NA	NA	NA	189	188	NA	NA	NA	377
STEIN2005	Liebowitz Social Anxiety Scale (LSAS)	3	2	19	19	NA	NA	-0.671891	-0.648881	NA	NA	0.0168895	0.0168479	NA	NA	126	119	119	NA	NA	364
STRAVYNSKI2000	Fear of Negative Evaluation Scale (FNE)	2	24	25	NA	NA	NA	-0.140371	NA	NA	NA	0.065395	NA	NA	NA	32	28	NA	NA	NA	60
STRAVYNSKI2000	Fear Questionnaire (FQ): Social Phobia	2	24	25	NA	NA	NA	0.0460374	NA	NA	NA	0.0652522	NA	NA	NA	32	28	NA	NA	NA	60
STRAVYNSKI2000	Social Avoidance and Distress Scale (SADS)	2	24	25	NA	NA	NA	0.0563804	NA	NA	NA	0.0652608	NA	NA	NA	32	28	NA	NA	NA	60
TAUSCHER2010	Liebowitz Social Anxiety Scale (LSAS)	2	2	18	NA	NA	NA	-0.220551	NA	NA	NA	0.0558338	NA	NA	NA	51	27	NA	NA	NA	78
TITOV2008a	Social Interaction Anxiety Scale (SIAS)	2	1	8	NA	NA	NA	-0.853719	NA	NA	NA	0.043408	NA	NA	NA	49	50	NA	NA	NA	99
TITOV2008a	Social Phobia Scale (SPS)	2	1	8	NA	NA	NA	-1.03464	NA	NA	NA	0.0451068	NA	NA	NA	49	50	NA	NA	NA	99
TITOV2008b	Social Interaction Anxiety Scale (SIAS)	2	1	8	NA	NA	NA	-0.853719	NA	NA	NA	0.043408	NA	NA	NA	49	50	NA	NA	NA	99
TITOV2008b	Social Phobia Scale (SPS)	2	1	8	NA	NA	NA	-1.03464	NA	NA	NA	0.0451068	NA	NA	NA	49	50	NA	NA	NA	99
TITOV2008c	Social Interaction Anxiety Scale (SIAS)	3	1	6	8	NA	NA	-0.386768	-0.937317	NA	NA	0.0616738	0.0643514	NA	NA	35	30	31	NA	NA	96
TITOV2008c	Social Phobia Scale (SPS)	3	1	6	8	NA	NA	-0.445719	-1.04374	NA	NA	0.0619252	0.0654318	NA	NA	35	30	31	NA	NA	96
TITOV2009a	Social Interaction Anxiety Scale (SIAS)	2	8	8	NA	NA	NA	0.180035	NA	NA	NA	0.0481749	NA	NA	NA	43	39	NA	NA	NA	82
TITOV2009a	Social Phobia Scale (SPS)	2	8	8	NA	NA	NA	-0.164712	NA	NA	NA	0.0481433	NA	NA	NA	43	39	NA	NA	NA	82
TITOV2009b	Social Interaction Anxiety Scale (SIAS)	2	6	8	NA	NA	NA	-0.396726	NA	NA	NA	0.0247906	NA	NA	NA	82	81	NA	NA	NA	163
TITOV2009b	Social Phobia Scale (SPS)	2	6	8	NA	NA	NA	-0.155253	NA	NA	NA	0.0243855	NA	NA	NA	82	81	NA	NA	NA	163
TITOV2010b	Social Interaction Anxiety Scale (SIAS)	2	6	6	NA	NA	NA	0.148904	NA	NA	NA	0.0366271	NA	NA	NA	55	53	NA	NA	NA	108
TITOV2010b	Social Phobia Scale (SPS)	2	6	6	NA	NA	NA	0.153988	NA	NA	NA	0.0366341	NA	NA	NA	55	53	NA	NA	NA	108
VAN-AMERINGEN2001	Clinical Global Impression (CGI): Severity	2	2	13	NA	NA	NA	-1.30157	NA	NA	NA	0.0259332	NA	NA	NA	69	134	NA	NA	NA	203
VAN-AMERINGEN2001	Brief Social Phobia Scale	2	2	13	NA	NA	NA	-1.01489	NA	NA	NA	0.0243097	NA	NA	NA	69	134	NA	NA	NA	203
VAN-AMERINGEN2001	Fear of Negative Evaluation Scale (FNE)	2	2	13	NA	NA	NA	-0.577451	NA	NA	NA	0.0226068	NA	NA	NA	69	134	NA	NA	NA	203
VAN-AMERINGEN2001	Fear Questionnaire (FQ): Social Phobia	2	2	13	NA	NA	NA	-0.752987	NA	NA	NA	0.0231778	NA	NA	NA	69	134	NA	NA	NA	203
VAN-AMERINGEN2001	Social Avoidance and Distress Scale (SADS)	2	2	13	NA	NA	NA	-0.869863	NA	NA	NA	0.0236415	NA	NA	NA	69	134	NA	NA	NA	203
VAN-AMERINGEN2001	Social Phobia Anxiety Inventory (SPAI-SP)	2	2	13	NA	NA	NA	-0.937243	NA	NA	NA	0.0239391	NA	NA	NA	69	134	NA	NA	NA	203
VAN-VLIET1994	Liebowitz Social Anxiety Scale (LSAS)	2	2	17	NA	NA	NA	-0.848389	NA	NA	NA	0.147448	NA	NA	NA	13	15	NA	NA	NA	28
VERSIANI1992	Clinical Global Impression (CGI): Severity	3	2	22	23	NA	NA	-1.31149	-2.0058	NA	NA	0.0861917	0.100661	NA	NA	26	26	26	NA	NA	78
VERSIANI1992	Fear of Negative Evaluation Scale (FNE)	3	2	22	23	NA	NA	-0.436606	-0.979056	NA	NA	0.0765839	0.0814082	NA	NA	26	26	26	NA	NA	78
VERSIANI1992	Social Avoidance and Distress Scale (SADS)	3	2	22	23	NA	NA	-0.890755	-1.44093	NA	NA	0.0803709	0.0884299	NA	NA	26	26	26	NA	NA	78
VERSIANI1992	Social Phobia Scale (SPS)	3	2	22	23	NA	NA	-1.16385	-1.682	NA	NA	0.0838958	0.0931594	NA	NA	26	26	26	NA	NA	78
WESTENBERG2004	Liebowitz Social Anxiety Scale (LSAS)	2	2	17	NA	NA	NA	-0.43201	NA	NA	NA	0.013852	NA	NA	NA	148	146	NA	NA	NA	294
WESTENBERG2004	Clinical Global Impression (CGI): Severity	2	2	17	NA	NA	NA	-0.408782	NA	NA	NA	0.0138189	NA	NA	NA	148	146	NA	NA	NA	294
Willutzki2004	Fear of Negative Evaluation Scale (FNE)	2	35	35	NA	NA	NA	-0.334917	NA	NA	NA	0.0602807	NA	NA	NA	27	42	NA	NA	NA	69
Willutzki2004	Social Avoidance and Distress Scale (SADS)	2	35	35	NA	NA	NA	-0.458063	NA	NA	NA	0.0609725	NA	NA	NA	27	42	NA	NA	NA	69
Willutzki2004	Social Interaction Anxiety Scale (SIAS)	2	35	35	NA	NA	NA	-0.34245	NA	NA	NA	0.0677046	NA	NA	NA	23	40	NA	NA	NA	63
Willutzki2004	Social Phobia Scale (SPS)	2	35	35	NA	NA	NA	-0.0612707	NA	NA	NA	0.0668258	NA	NA	NA	23	40	NA	NA	NA	63
WONG2006	Liebowitz Social Anxiety Scale - Self-Rated (LSAS-SR)	2	1	31	NA	NA	NA	-0.905685	NA	NA	NA	0.123646	NA	NA	NA	17	17	NA	NA	NA	34
ZHANG2005	Liebowitz Social Anxiety Scale (LSAS)	2	2	10	NA	NA	NA	-0.47757	NA	NA	NA	0.233307	NA	NA	NA	7	9	NA	NA	NA	16
ZHANG2005	Brief Social Phobia Scale	2	2	10	NA	NA	NA	-0.320097	NA	NA	NA	0.229799	NA	NA	NA	7	9	NA	NA	NA	16

## Sheet: Class treatment effects
			Class effect (SMD)				Probabilities of recovery (in a class)					Classes sorted by rank
		Class name	mean	sd	median	95% CrI	mean	sd	median	95% CrI
1	A	Waitlist	REF	-	-	-	0.1008	0.1015	0.06673	(0.01,0.39)		Q
2	B	Pill placebo	-0.4694	0.1218	-0.4689	(-0.71,-0.23)	0.2095	0.1674	0.1605	(0.02,0.64)		P
3	C	Psychological placebo	-0.6303	0.1395	-0.6301	(-0.90,-0.36)	0.2599	0.1893	0.2114	(0.03,0.72)		K
4	D	Exercise promotion	-0.3554	0.488	-0.3557	(-1.32,0.61)	0.2041	0.2019	0.1315	(0.01,0.75)		J
5	E	Self-help no support	-0.7527	0.2515	-0.7524	(-1.25,-0.26)	0.3063	0.2141	0.2571	(0.03,0.80)		I
6	F	Self-help with support	-0.8627	0.2525	-0.8635	(-1.36,-0.36)	0.3455	0.224	0.3026	(0.04,0.84)		O
7	G	Anticonvulsants	-0.8158	0.2752	-0.8148	(-1.36,-0.28)	0.3297	0.2229	0.2836	(0.03,0.82)		F
8	H	NSSA	-0.8065	0.4189	-0.803	(-1.64,0.01)	0.3343	0.2422	0.2791	(0.02,0.87)		L
9	I	SSRI/SNRI	-0.9133	0.158	-0.913	(-1.23,-0.60)	0.3621	0.2192	0.3266	(0.05,0.83)		G
10	J	Benzodiazepines	-0.9619	0.3046	-0.962	(-1.56,-0.36)	0.3849	0.2381	0.3491	(0.04,0.87)		H
11	K	MAOI	-1.005	0.2826	-1.005	(-1.57,-0.45)	0.4009	0.2383	0.3707	(0.05,0.88)		E
12	L	Exposure	-0.8561	0.2846	-0.8576	(-1.42,-0.29)	0.3444	0.2271	0.3001	(0.04,0.84)		C
13	M	Other psychological therapies	-0.3626	0.2453	-0.3624	(-0.84,0.12)	0.186	0.1652	0.1325	(0.01,0.63)		N
14	N	Psychodynamic psychotherapy	-0.6212	0.1582	-0.6214	(-0.93,-0.31)	0.2573	0.1895	0.2086	(0.03,0.72)		D
15	O	CBT group	-0.9179	0.209	-0.9164	(-1.34,-0.51)	0.3648	0.2239	0.3286	(0.04,0.84)		B
16	P	CBT individual	-1.186	0.1904	-1.186	(-1.56,-0.81)	0.4707	0.2347	0.4607	(0.08,0.90)		M
17	Q	Combined	-1.301	0.2167	-1.3	(-1.73,-0.88)	0.5175	0.2382	0.5216	(0.09,0.92)		A

## Sheet: Individual treatment effects
						negative values favour highest numbered (i.e. Second) treatment
		X		Y		SMD
X	Y	Class	Treatment	Class	Treatment	mean	sd	median	CrI
1	2	A	Waitlist	B	Pill placebo	-0.4694	0.1218	-0.4689	(-0.71,-0.23)
1	3	A	Waitlist	C	Psychological placebo	-0.6303	0.1395	-0.6301	(-0.90,-0.36)
1	4	A	Waitlist	D	Exercise promotion	-0.3554	0.3646	-0.3565	(-1.07,0.36)
1	5	A	Waitlist	E	Self-help book no support	-0.8396	0.121	-0.8397	(-1.08,-0.60)
1	6	A	Waitlist	E	Self-help internet no support	-0.6648	0.1402	-0.6648	(-0.94,-0.39)
1	7	A	Waitlist	F	Self-help book with support	-0.8509	0.1632	-0.85	(-1.17,-0.53)
1	8	A	Waitlist	F	Self-help internet with support	-0.8763	0.08525	-0.8762	(-1.04,-0.71)
1	9	A	Waitlist	G	Pregabalin	-0.723	0.1793	-0.7229	(-1.07,-0.37)
1	10	A	Waitlist	G	Levetiracetam	-0.8324	0.3355	-0.8299	(-1.50,-0.18)
1	11	A	Waitlist	G	Gabapentin	-0.8919	0.2664	-0.891	(-1.42,-0.37)
1	12	A	Waitlist	H	Mirtazapine	-0.8056	0.3281	-0.8048	(-1.45,-0.16)
1	13	A	Waitlist	I	Sertraline	-0.9179	0.1584	-0.9174	(-1.23,-0.61)
1	14	A	Waitlist	I	Citalopram	-0.834	0.2263	-0.8357	(-1.28,-0.39)
1	15	A	Waitlist	I	Escitalopram	-0.878	0.1629	-0.8778	(-1.20,-0.56)
1	16	A	Waitlist	I	Fluoxetine	-0.8673	0.1503	-0.8669	(-1.16,-0.57)
1	17	A	Waitlist	I	Fluvoxamine	-0.9383	0.1599	-0.9375	(-1.25,-0.63)
1	18	A	Waitlist	I	Paroxetine	-0.9947	0.1367	-0.9939	(-1.26,-0.73)
1	19	A	Waitlist	I	Venlafaxine	-0.9603	0.149	-0.9601	(-1.25,-0.67)
1	20	A	Waitlist	J	Alprazolam	-0.854	0.2783	-0.8546	(-1.40,-0.30)
1	21	A	Waitlist	J	Clonazapam	-1.071	0.1902	-1.071	(-1.44,-0.70)
1	22	A	Waitlist	K	Moclobemide	-0.7358	0.1492	-0.7359	(-1.03,-0.44)
1	23	A	Waitlist	K	Phenelzine	-1.276	0.1487	-1.277	(-1.57,-0.98)
1	24	A	Waitlist	L	Exposure in vivo	-0.8302	0.1236	-0.8298	(-1.07,-0.59)
1	25	A	Waitlist	L	Social skills training	-0.8802	0.2535	-0.8803	(-1.38,-0.38)
1	26	A	Waitlist	M	Supportive therapy	-0.2613	0.2358	-0.2628	(-0.72,0.20)
1	27	A	Waitlist	M	Mindfulness	-0.3945	0.2176	-0.3932	(-0.82,0.03)
1	28	A	Waitlist	M	Interpersonal psychotherapy	-0.4349	0.2008	-0.435	(-0.83,-0.04)
1	29	A	Waitlist	N	Psychodynamic psychotherapy	-0.6212	0.1582	-0.6214	(-0.93,-0.31)
1	30	A	Waitlist	O	CBT group	-0.8546	0.09225	-0.8542	(-1.04,-0.68)
1	31	A	Waitlist	O	CBT group Heimberg	-0.8013	0.1126	-0.8015	(-1.02,-0.58)
1	32	A	Waitlist	O	CBT group Enhanced	-1.1	0.1992	-1.099	(-1.49,-0.71)
1	33	A	Waitlist	P	Cognitive therapy shortened sessions	-0.9715	0.1209	-0.9718	(-1.21,-0.74)
1	34	A	Waitlist	P	CBT individual Heimberg	-1.023	0.2029	-1.023	(-1.42,-0.62)
1	35	A	Waitlist	P	CBT individual	-1.187	0.1505	-1.188	(-1.48,-0.89)
1	36	A	Waitlist	P	Cognitive therapy	-1.559	0.1475	-1.559	(-1.85,-1.27)
1	37	A	Waitlist	Q	CBT group + Fluoxetine	-0.9537	0.1927	-0.9532	(-1.34,-0.58)
1	38	A	Waitlist	Q	Psychodynamic + Clonazepam	-1.283	0.2744	-1.283	(-1.82,-0.74)
1	39	A	Waitlist	Q	Paroxetine + Clonazapam	-1.353	0.2911	-1.351	(-1.93,-0.79)
1	40	A	Waitlist	Q	CBT group + Moclobemide	-1.232	0.2484	-1.232	(-1.72,-0.74)
1	41	A	Waitlist	Q	CBT group + Phenelzine	-1.684	0.2127	-1.683	(-2.10,-1.27)
2	3	B	Pill placebo	C	Psychological placebo	-0.1609	0.1474	-0.1607	(-0.45,0.13)
2	4	B	Pill placebo	D	Exercise promotion	0.1141	0.3715	0.1125	(-0.61,0.85)
2	5	B	Pill placebo	E	Self-help book no support	-0.3702	0.1598	-0.3701	(-0.68,-0.06)
2	6	B	Pill placebo	E	Self-help internet no support	-0.1953	0.1791	-0.1948	(-0.55,0.16)
2	7	B	Pill placebo	F	Self-help book with support	-0.3815	0.1963	-0.3816	(-0.77,0.00)
2	8	B	Pill placebo	F	Self-help internet with support	-0.4069	0.1379	-0.4075	(-0.68,-0.13)
2	9	B	Pill placebo	G	Pregabalin	-0.2535	0.1319	-0.2533	(-0.51,0.01)
2	10	B	Pill placebo	G	Levetiracetam	-0.3629	0.3125	-0.3608	(-0.99,0.25)
2	11	B	Pill placebo	G	Gabapentin	-0.4225	0.2381	-0.4215	(-0.90,0.04)
2	12	B	Pill placebo	H	Mirtazapine	-0.3361	0.3044	-0.3363	(-0.93,0.26)
2	13	B	Pill placebo	I	Sertraline	-0.4485	0.1035	-0.448	(-0.65,-0.25)
2	14	B	Pill placebo	I	Citalopram	-0.3646	0.207	-0.3665	(-0.77,0.05)
2	15	B	Pill placebo	I	Escitalopram	-0.4085	0.1105	-0.4084	(-0.63,-0.19)
2	16	B	Pill placebo	I	Fluoxetine	-0.3978	0.1285	-0.3985	(-0.65,-0.14)
2	17	B	Pill placebo	I	Fluvoxamine	-0.4688	0.105	-0.4686	(-0.68,-0.26)
2	18	B	Pill placebo	I	Paroxetine	-0.5252	0.06432	-0.5251	(-0.65,-0.40)
2	19	B	Pill placebo	I	Venlafaxine	-0.4908	0.08744	-0.4908	(-0.66,-0.32)
2	20	B	Pill placebo	J	Alprazolam	-0.3845	0.2709	-0.3861	(-0.91,0.15)
2	21	B	Pill placebo	J	Clonazapam	-0.6017	0.1794	-0.6008	(-0.95,-0.25)
2	22	B	Pill placebo	K	Moclobemide	-0.2663	0.107	-0.2663	(-0.48,-0.06)
2	23	B	Pill placebo	K	Phenelzine	-0.8064	0.1232	-0.8062	(-1.05,-0.57)
2	24	B	Pill placebo	L	Exposure in vivo	-0.3608	0.1522	-0.3598	(-0.66,-0.06)
2	25	B	Pill placebo	L	Social skills training	-0.4108	0.2675	-0.4096	(-0.94,0.11)
2	26	B	Pill placebo	M	Supportive therapy	0.2081	0.2476	0.208	(-0.28,0.69)
2	27	B	Pill placebo	M	Mindfulness	0.07493	0.2285	0.07556	(-0.37,0.52)
2	28	B	Pill placebo	M	Interpersonal psychotherapy	0.0345	0.2217	0.03524	(-0.40,0.47)
2	29	B	Pill placebo	N	Psychodynamic psychotherapy	-0.1517	0.1874	-0.1517	(-0.52,0.21)
2	30	B	Pill placebo	O	CBT group	-0.3852	0.1178	-0.385	(-0.62,-0.16)
2	31	B	Pill placebo	O	CBT group Heimberg	-0.3319	0.1183	-0.3316	(-0.57,-0.10)
2	32	B	Pill placebo	O	CBT group Enhanced	-0.6301	0.2079	-0.6294	(-1.04,-0.22)
2	33	B	Pill placebo	P	Cognitive therapy shortened sessions	-0.5021	0.1558	-0.5013	(-0.81,-0.20)
2	34	B	Pill placebo	P	CBT individual Heimberg	-0.5533	0.2312	-0.5548	(-1.01,-0.10)
2	35	B	Pill placebo	P	CBT individual	-0.718	0.1559	-0.7178	(-1.02,-0.41)
2	36	B	Pill placebo	P	Cognitive therapy	-1.089	0.1631	-1.088	(-1.41,-0.77)
2	37	B	Pill placebo	Q	CBT group + Fluoxetine	-0.4842	0.1863	-0.4841	(-0.85,-0.12)
2	38	B	Pill placebo	Q	Psychodynamic + Clonazepam	-0.8134	0.2654	-0.8138	(-1.33,-0.29)
2	39	B	Pill placebo	Q	Paroxetine + Clonazapam	-0.8839	0.2738	-0.8808	(-1.43,-0.35)
2	40	B	Pill placebo	Q	CBT group + Moclobemide	-0.7621	0.2394	-0.7633	(-1.23,-0.29)
2	41	B	Pill placebo	Q	CBT group + Phenelzine	-1.215	0.1974	-1.214	(-1.61,-0.83)
3	4	C	Psychological placebo	D	Exercise promotion	0.275	0.3779	0.2747	(-0.47,1.02)
3	5	C	Psychological placebo	E	Self-help book no support	-0.2093	0.1724	-0.2099	(-0.55,0.13)
3	6	C	Psychological placebo	E	Self-help internet no support	-0.03444	0.1911	-0.03528	(-0.41,0.34)
3	7	C	Psychological placebo	F	Self-help book with support	-0.2206	0.2081	-0.2205	(-0.63,0.19)
3	8	C	Psychological placebo	F	Self-help internet with support	-0.246	0.1534	-0.246	(-0.55,0.05)
3	9	C	Psychological placebo	G	Pregabalin	-0.09262	0.1976	-0.09229	(-0.48,0.30)
3	10	C	Psychological placebo	G	Levetiracetam	-0.202	0.3447	-0.2011	(-0.88,0.47)
3	11	C	Psychological placebo	G	Gabapentin	-0.2616	0.2792	-0.2596	(-0.81,0.28)
3	12	C	Psychological placebo	H	Mirtazapine	-0.1752	0.3381	-0.1758	(-0.84,0.49)
3	13	C	Psychological placebo	I	Sertraline	-0.2876	0.1785	-0.2878	(-0.64,0.06)
3	14	C	Psychological placebo	I	Citalopram	-0.2037	0.2438	-0.2051	(-0.68,0.28)
3	15	C	Psychological placebo	I	Escitalopram	-0.2477	0.183	-0.2487	(-0.61,0.11)
3	16	C	Psychological placebo	I	Fluoxetine	-0.237	0.1747	-0.2375	(-0.58,0.11)
3	17	C	Psychological placebo	I	Fluvoxamine	-0.3079	0.1801	-0.3075	(-0.66,0.04)
3	18	C	Psychological placebo	I	Paroxetine	-0.3643	0.1598	-0.3647	(-0.68,-0.05)
3	19	C	Psychological placebo	I	Venlafaxine	-0.3299	0.1702	-0.3307	(-0.66,0.00)
3	20	C	Psychological placebo	J	Alprazolam	-0.2236	0.2907	-0.2252	(-0.79,0.35)
3	21	C	Psychological placebo	J	Clonazapam	-0.4408	0.2117	-0.4419	(-0.86,-0.02)
3	22	C	Psychological placebo	K	Moclobemide	-0.1054	0.1717	-0.1054	(-0.44,0.23)
3	23	C	Psychological placebo	K	Phenelzine	-0.6455	0.1633	-0.6455	(-0.96,-0.32)
3	24	C	Psychological placebo	L	Exposure in vivo	-0.1999	0.157	-0.1988	(-0.51,0.11)
3	25	C	Psychological placebo	L	Social skills training	-0.2499	0.2706	-0.25	(-0.78,0.28)
3	26	C	Psychological placebo	M	Supportive therapy	0.369	0.2614	0.368	(-0.14,0.89)
3	27	C	Psychological placebo	M	Mindfulness	0.2358	0.2392	0.2372	(-0.23,0.70)
3	28	C	Psychological placebo	M	Interpersonal psychotherapy	0.1954	0.2343	0.1961	(-0.27,0.66)
3	29	C	Psychological placebo	N	Psychodynamic psychotherapy	0.009176	0.1887	0.008929	(-0.36,0.38)
3	30	C	Psychological placebo	O	CBT group	-0.2243	0.1281	-0.2243	(-0.48,0.03)
3	31	C	Psychological placebo	O	CBT group Heimberg	-0.171	0.1395	-0.1711	(-0.44,0.10)
3	32	C	Psychological placebo	O	CBT group Enhanced	-0.4692	0.1944	-0.4693	(-0.85,-0.09)
3	33	C	Psychological placebo	P	Cognitive therapy shortened sessions	-0.3412	0.1664	-0.3418	(-0.67,-0.01)
3	34	C	Psychological placebo	P	CBT individual Heimberg	-0.3924	0.242	-0.3921	(-0.86,0.08)
3	35	C	Psychological placebo	P	CBT individual	-0.5571	0.1858	-0.5574	(-0.92,-0.19)
3	36	C	Psychological placebo	P	Cognitive therapy	-0.9284	0.1857	-0.928	(-1.29,-0.57)
3	37	C	Psychological placebo	Q	CBT group + Fluoxetine	-0.3233	0.2117	-0.3233	(-0.74,0.09)
3	38	C	Psychological placebo	Q	Psychodynamic + Clonazepam	-0.6525	0.2881	-0.6529	(-1.22,-0.09)
3	39	C	Psychological placebo	Q	Paroxetine + Clonazapam	-0.7231	0.3033	-0.7201	(-1.33,-0.14)
3	40	C	Psychological placebo	Q	CBT group + Moclobemide	-0.6012	0.2646	-0.6014	(-1.12,-0.08)
3	41	C	Psychological placebo	Q	CBT group + Phenelzine	-1.054	0.2258	-1.053	(-1.50,-0.61)
4	5	D	Exercise promotion	E	Self-help book no support	-0.4843	0.3792	-0.4832	(-1.23,0.26)
4	6	D	Exercise promotion	E	Self-help internet no support	-0.3094	0.3877	-0.3094	(-1.08,0.45)
4	7	D	Exercise promotion	F	Self-help book with support	-0.4956	0.3962	-0.494	(-1.28,0.28)
4	8	D	Exercise promotion	F	Self-help internet with support	-0.521	0.3708	-0.5195	(-1.26,0.20)
4	9	D	Exercise promotion	G	Pregabalin	-0.3676	0.3935	-0.3655	(-1.15,0.40)
4	10	D	Exercise promotion	G	Levetiracetam	-0.477	0.4855	-0.4761	(-1.43,0.47)
4	11	D	Exercise promotion	G	Gabapentin	-0.5366	0.4416	-0.5366	(-1.41,0.33)
4	12	D	Exercise promotion	H	Mirtazapine	-0.4502	0.4784	-0.4467	(-1.40,0.48)
4	13	D	Exercise promotion	I	Sertraline	-0.5626	0.3851	-0.5606	(-1.32,0.19)
4	14	D	Exercise promotion	I	Citalopram	-0.4787	0.4189	-0.4793	(-1.30,0.35)
4	15	D	Exercise promotion	I	Escitalopram	-0.5226	0.3868	-0.5198	(-1.29,0.24)
4	16	D	Exercise promotion	I	Fluoxetine	-0.5119	0.3828	-0.5106	(-1.26,0.24)
4	17	D	Exercise promotion	I	Fluvoxamine	-0.5829	0.3855	-0.5808	(-1.34,0.17)
4	18	D	Exercise promotion	I	Paroxetine	-0.6393	0.3767	-0.6379	(-1.38,0.10)
4	19	D	Exercise promotion	I	Venlafaxine	-0.6049	0.3817	-0.6034	(-1.36,0.14)
4	20	D	Exercise promotion	J	Alprazolam	-0.4986	0.446	-0.4982	(-1.37,0.38)
4	21	D	Exercise promotion	J	Clonazapam	-0.7158	0.3983	-0.7146	(-1.50,0.06)
4	22	D	Exercise promotion	K	Moclobemide	-0.3804	0.3808	-0.3787	(-1.13,0.37)
4	23	D	Exercise promotion	K	Phenelzine	-0.9205	0.3799	-0.9186	(-1.67,-0.18)
4	24	D	Exercise promotion	L	Exposure in vivo	-0.4749	0.377	-0.4722	(-1.22,0.26)
4	25	D	Exercise promotion	L	Social skills training	-0.5249	0.4371	-0.5223	(-1.38,0.33)
4	26	D	Exercise promotion	M	Supportive therapy	0.09403	0.3996	0.09285	(-0.69,0.89)
4	27	D	Exercise promotion	M	Mindfulness	-0.03915	0.2936	-0.03786	(-0.62,0.54)
4	28	D	Exercise promotion	M	Interpersonal psychotherapy	-0.07958	0.3884	-0.07975	(-0.84,0.68)
4	29	D	Exercise promotion	N	Psychodynamic psychotherapy	-0.2658	0.3919	-0.264	(-1.04,0.50)
4	30	D	Exercise promotion	O	CBT group	-0.4993	0.3637	-0.4969	(-1.22,0.21)
4	31	D	Exercise promotion	O	CBT group Heimberg	-0.4459	0.3629	-0.4443	(-1.17,0.27)
4	32	D	Exercise promotion	O	CBT group Enhanced	-0.7442	0.4047	-0.743	(-1.54,0.05)
4	33	D	Exercise promotion	P	Cognitive therapy shortened sessions	-0.6161	0.3761	-0.6148	(-1.36,0.12)
4	34	D	Exercise promotion	P	CBT individual Heimberg	-0.6674	0.4133	-0.6664	(-1.48,0.15)
4	35	D	Exercise promotion	P	CBT individual	-0.832	0.3814	-0.8308	(-1.58,-0.08)
4	36	D	Exercise promotion	P	Cognitive therapy	-1.203	0.3885	-1.201	(-1.97,-0.45)
4	37	D	Exercise promotion	Q	CBT group + Fluoxetine	-0.5983	0.4012	-0.5966	(-1.39,0.18)
4	38	D	Exercise promotion	Q	Psychodynamic + Clonazepam	-0.9275	0.4447	-0.9279	(-1.80,-0.05)
4	39	D	Exercise promotion	Q	Paroxetine + Clonazapam	-0.998	0.4572	-0.9957	(-1.90,-0.10)
4	40	D	Exercise promotion	Q	CBT group + Moclobemide	-0.8762	0.4291	-0.8755	(-1.72,-0.04)
4	41	D	Exercise promotion	Q	CBT group + Phenelzine	-1.329	0.4099	-1.328	(-2.14,-0.53)
5	6	E	Self-help book no support	E	Self-help internet no support	0.1749	0.1627	0.1753	(-0.14,0.49)
5	7	E	Self-help book no support	F	Self-help book with support	-0.0113	0.1724	-0.0107	(-0.35,0.33)
5	8	E	Self-help book no support	F	Self-help internet with support	-0.03668	0.1202	-0.03619	(-0.27,0.20)
5	9	E	Self-help book no support	G	Pregabalin	0.1167	0.2071	0.1166	(-0.29,0.52)
5	10	E	Self-help book no support	G	Levetiracetam	0.007277	0.3516	0.009939	(-0.69,0.69)
5	11	E	Self-help book no support	G	Gabapentin	-0.05228	0.2865	-0.05191	(-0.62,0.50)
5	12	E	Self-help book no support	H	Mirtazapine	0.03406	0.3438	0.03574	(-0.65,0.71)
5	13	E	Self-help book no support	I	Sertraline	-0.0783	0.1889	-0.07764	(-0.45,0.29)
5	14	E	Self-help book no support	I	Citalopram	0.005617	0.2497	0.00454	(-0.48,0.50)
5	15	E	Self-help book no support	I	Escitalopram	-0.03835	0.1929	-0.0385	(-0.42,0.34)
5	16	E	Self-help book no support	I	Fluoxetine	-0.02765	0.1824	-0.02718	(-0.38,0.33)
5	17	E	Self-help book no support	I	Fluvoxamine	-0.09864	0.1903	-0.09796	(-0.47,0.27)
5	18	E	Self-help book no support	I	Paroxetine	-0.155	0.1714	-0.155	(-0.49,0.18)
5	19	E	Self-help book no support	I	Venlafaxine	-0.1206	0.1811	-0.1214	(-0.48,0.24)
5	20	E	Self-help book no support	J	Alprazolam	-0.01432	0.2974	-0.01436	(-0.60,0.57)
5	21	E	Self-help book no support	J	Clonazapam	-0.2315	0.2178	-0.232	(-0.66,0.20)
5	22	E	Self-help book no support	K	Moclobemide	0.1039	0.1817	0.1042	(-0.25,0.46)
5	23	E	Self-help book no support	K	Phenelzine	-0.4362	0.1812	-0.4362	(-0.79,-0.08)
5	24	E	Self-help book no support	L	Exposure in vivo	0.009421	0.1639	0.01003	(-0.31,0.33)
5	25	E	Self-help book no support	L	Social skills training	-0.04059	0.2751	-0.04131	(-0.58,0.50)
5	26	E	Self-help book no support	M	Supportive therapy	0.5783	0.2602	0.5783	(0.07,1.09)
5	27	E	Self-help book no support	M	Mindfulness	0.4451	0.2415	0.4449	(-0.03,0.92)
5	28	E	Self-help book no support	M	Interpersonal psychotherapy	0.4047	0.2296	0.4044	(-0.05,0.86)
5	29	E	Self-help book no support	N	Psychodynamic psychotherapy	0.2185	0.1949	0.2184	(-0.16,0.60)
5	30	E	Self-help book no support	O	CBT group	-0.01499	0.1331	-0.01462	(-0.28,0.25)
5	31	E	Self-help book no support	O	CBT group Heimberg	0.03833	0.1533	0.03836	(-0.26,0.34)
5	32	E	Self-help book no support	O	CBT group Enhanced	-0.2599	0.2225	-0.2596	(-0.70,0.18)
5	33	E	Self-help book no support	P	Cognitive therapy shortened sessions	-0.1319	0.1632	-0.1316	(-0.45,0.19)
5	34	E	Self-help book no support	P	CBT individual Heimberg	-0.1831	0.2344	-0.1835	(-0.64,0.28)
5	35	E	Self-help book no support	P	CBT individual	-0.3478	0.1868	-0.3481	(-0.71,0.02)
5	36	E	Self-help book no support	P	Cognitive therapy	-0.7191	0.1847	-0.7189	(-1.08,-0.36)
5	37	E	Self-help book no support	Q	CBT group + Fluoxetine	-0.114	0.217	-0.113	(-0.54,0.31)
5	38	E	Self-help book no support	Q	Psychodynamic + Clonazepam	-0.4432	0.2935	-0.4445	(-1.02,0.14)
5	39	E	Self-help book no support	Q	Paroxetine + Clonazapam	-0.5138	0.3096	-0.5119	(-1.13,0.09)
5	40	E	Self-help book no support	Q	CBT group + Moclobemide	-0.3919	0.27	-0.3933	(-0.92,0.14)
5	41	E	Self-help book no support	Q	CBT group + Phenelzine	-0.8448	0.236	-0.844	(-1.31,-0.38)
6	7	E	Self-help internet no support	F	Self-help book with support	-0.1862	0.1968	-0.1876	(-0.57,0.20)
6	8	E	Self-help internet no support	F	Self-help internet with support	-0.2115	0.1277	-0.2119	(-0.46,0.04)
6	9	E	Self-help internet no support	G	Pregabalin	-0.05818	0.2226	-0.05918	(-0.49,0.38)
6	10	E	Self-help internet no support	G	Levetiracetam	-0.1676	0.3609	-0.1656	(-0.88,0.54)
6	11	E	Self-help internet no support	G	Gabapentin	-0.2271	0.2976	-0.2269	(-0.81,0.36)
6	12	E	Self-help internet no support	H	Mirtazapine	-0.1408	0.3538	-0.1402	(-0.84,0.55)
6	13	E	Self-help internet no support	I	Sertraline	-0.2532	0.2054	-0.2531	(-0.66,0.15)
6	14	E	Self-help internet no support	I	Citalopram	-0.1692	0.2624	-0.1712	(-0.68,0.35)
6	15	E	Self-help internet no support	I	Escitalopram	-0.2132	0.2091	-0.2136	(-0.62,0.20)
6	16	E	Self-help internet no support	I	Fluoxetine	-0.2025	0.2004	-0.2026	(-0.60,0.19)
6	17	E	Self-help internet no support	I	Fluvoxamine	-0.2735	0.2069	-0.2725	(-0.68,0.13)
6	18	E	Self-help internet no support	I	Paroxetine	-0.3299	0.1896	-0.3298	(-0.70,0.04)
6	19	E	Self-help internet no support	I	Venlafaxine	-0.2955	0.1986	-0.2962	(-0.68,0.10)
6	20	E	Self-help internet no support	J	Alprazolam	-0.1892	0.3072	-0.1905	(-0.79,0.42)
6	21	E	Self-help internet no support	J	Clonazapam	-0.4064	0.2315	-0.4066	(-0.86,0.05)
6	22	E	Self-help internet no support	K	Moclobemide	-0.07099	0.1994	-0.07167	(-0.46,0.32)
6	23	E	Self-help internet no support	K	Phenelzine	-0.6111	0.1984	-0.611	(-1.00,-0.22)
6	24	E	Self-help internet no support	L	Exposure in vivo	-0.1654	0.182	-0.1656	(-0.52,0.19)
6	25	E	Self-help internet no support	L	Social skills training	-0.2154	0.2862	-0.2158	(-0.78,0.35)
6	26	E	Self-help internet no support	M	Supportive therapy	0.4034	0.2708	0.4026	(-0.13,0.94)
6	27	E	Self-help internet no support	M	Mindfulness	0.2703	0.254	0.2718	(-0.23,0.77)
6	28	E	Self-help internet no support	M	Interpersonal psychotherapy	0.2298	0.2418	0.2296	(-0.25,0.71)
6	29	E	Self-help internet no support	N	Psychodynamic psychotherapy	0.04362	0.2086	0.04307	(-0.36,0.46)
6	30	E	Self-help internet no support	O	CBT group	-0.1898	0.1599	-0.1898	(-0.51,0.13)
6	31	E	Self-help internet no support	O	CBT group Heimberg	-0.1365	0.1707	-0.1364	(-0.47,0.20)
6	32	E	Self-help internet no support	O	CBT group Enhanced	-0.4348	0.2386	-0.434	(-0.91,0.03)
6	33	E	Self-help internet no support	P	Cognitive therapy shortened sessions	-0.3067	0.1811	-0.3072	(-0.66,0.05)
6	34	E	Self-help internet no support	P	CBT individual Heimberg	-0.358	0.2452	-0.3583	(-0.84,0.12)
6	35	E	Self-help internet no support	P	CBT individual	-0.5226	0.203	-0.5236	(-0.92,-0.12)
6	36	E	Self-help internet no support	P	Cognitive therapy	-0.8939	0.201	-0.8936	(-1.29,-0.50)
6	37	E	Self-help internet no support	Q	CBT group + Fluoxetine	-0.2889	0.2332	-0.2883	(-0.75,0.17)
6	38	E	Self-help internet no support	Q	Psychodynamic + Clonazepam	-0.6181	0.3047	-0.6186	(-1.22,-0.02)
6	39	E	Self-help internet no support	Q	Paroxetine + Clonazapam	-0.6886	0.3198	-0.6855	(-1.32,-0.07)
6	40	E	Self-help internet no support	Q	CBT group + Moclobemide	-0.5668	0.2825	-0.5681	(-1.12,-0.01)
6	41	E	Self-help internet no support	Q	CBT group + Phenelzine	-1.02	0.2497	-1.02	(-1.51,-0.53)
7	8	F	Self-help book with support	F	Self-help internet with support	-0.02539	0.1563	-0.02566	(-0.33,0.28)
7	9	F	Self-help book with support	G	Pregabalin	0.128	0.2369	0.1272	(-0.33,0.60)
7	10	F	Self-help book with support	G	Levetiracetam	0.01857	0.3693	0.02037	(-0.71,0.74)
7	11	F	Self-help book with support	G	Gabapentin	-0.04098	0.3082	-0.04013	(-0.65,0.56)
7	12	F	Self-help book with support	H	Mirtazapine	0.04536	0.362	0.04587	(-0.67,0.75)
7	13	F	Self-help book with support	I	Sertraline	-0.06701	0.2213	-0.06716	(-0.50,0.37)
7	14	F	Self-help book with support	I	Citalopram	0.01691	0.2739	0.016	(-0.52,0.56)
7	15	F	Self-help book with support	I	Escitalopram	-0.02706	0.2241	-0.02782	(-0.46,0.41)
7	16	F	Self-help book with support	I	Fluoxetine	-0.01635	0.2155	-0.01699	(-0.44,0.41)
7	17	F	Self-help book with support	I	Fluvoxamine	-0.08734	0.222	-0.08722	(-0.52,0.35)
7	18	F	Self-help book with support	I	Paroxetine	-0.1437	0.2061	-0.1434	(-0.55,0.26)
7	19	F	Self-help book with support	I	Venlafaxine	-0.1093	0.2138	-0.109	(-0.53,0.31)
7	20	F	Self-help book with support	J	Alprazolam	-0.003019	0.3176	-0.003711	(-0.62,0.63)
7	21	F	Self-help book with support	J	Clonazapam	-0.2202	0.2461	-0.2208	(-0.70,0.26)
7	22	F	Self-help book with support	K	Moclobemide	0.1152	0.2144	0.114	(-0.30,0.54)
7	23	F	Self-help book with support	K	Phenelzine	-0.4249	0.2135	-0.4249	(-0.84,0.00)
7	24	F	Self-help book with support	L	Exposure in vivo	0.02072	0.1999	0.02122	(-0.37,0.41)
7	25	F	Self-help book with support	L	Social skills training	-0.02929	0.2977	-0.03142	(-0.61,0.56)
7	26	F	Self-help book with support	M	Supportive therapy	0.5896	0.2831	0.5879	(0.04,1.15)
7	27	F	Self-help book with support	M	Mindfulness	0.4564	0.2675	0.4563	(-0.07,0.98)
7	28	F	Self-help book with support	M	Interpersonal psychotherapy	0.416	0.2556	0.4158	(-0.09,0.92)
7	29	F	Self-help book with support	N	Psychodynamic psychotherapy	0.2298	0.2248	0.2284	(-0.21,0.67)
7	30	F	Self-help book with support	O	CBT group	-0.003691	0.1792	-0.003649	(-0.35,0.35)
7	31	F	Self-help book with support	O	CBT group Heimberg	0.04962	0.1895	0.04899	(-0.32,0.42)
7	32	F	Self-help book with support	O	CBT group Enhanced	-0.2486	0.2518	-0.2484	(-0.74,0.25)
7	33	F	Self-help book with support	P	Cognitive therapy shortened sessions	-0.1206	0.1983	-0.1209	(-0.51,0.27)
7	34	F	Self-help book with support	P	CBT individual Heimberg	-0.1718	0.2592	-0.172	(-0.68,0.34)
7	35	F	Self-help book with support	P	CBT individual	-0.3365	0.2176	-0.3385	(-0.76,0.09)
7	36	F	Self-help book with support	P	Cognitive therapy	-0.7078	0.2166	-0.7076	(-1.13,-0.28)
7	37	F	Self-help book with support	Q	CBT group + Fluoxetine	-0.1027	0.2468	-0.1028	(-0.59,0.38)
7	38	F	Self-help book with support	Q	Psychodynamic + Clonazepam	-0.4319	0.315	-0.4318	(-1.05,0.19)
7	39	F	Self-help book with support	Q	Paroxetine + Clonazapam	-0.5025	0.3292	-0.5005	(-1.15,0.14)
7	40	F	Self-help book with support	Q	CBT group + Moclobemide	-0.3806	0.2925	-0.3817	(-0.95,0.20)
7	41	F	Self-help book with support	Q	CBT group + Phenelzine	-0.8335	0.2611	-0.8334	(-1.35,-0.32)
8	9	F	Self-help internet with support	G	Pregabalin	0.1534	0.1905	0.1535	(-0.22,0.53)
8	10	F	Self-help internet with support	G	Levetiracetam	0.04396	0.3423	0.04614	(-0.63,0.71)
8	11	F	Self-help internet with support	G	Gabapentin	-0.01559	0.2746	-0.01513	(-0.56,0.52)
8	12	F	Self-help internet with support	H	Mirtazapine	0.07075	0.3342	0.07155	(-0.59,0.73)
8	13	F	Self-help internet with support	I	Sertraline	-0.04162	0.171	-0.04113	(-0.38,0.29)
8	14	F	Self-help internet with support	I	Citalopram	0.0423	0.2359	0.04092	(-0.42,0.51)
8	15	F	Self-help internet with support	I	Escitalopram	-0.001669	0.175	-0.001342	(-0.35,0.34)
8	16	F	Self-help internet with support	I	Fluoxetine	0.009034	0.1645	0.009235	(-0.31,0.33)
8	17	F	Self-help internet with support	I	Fluvoxamine	-0.06196	0.1725	-0.06145	(-0.40,0.28)
8	18	F	Self-help internet with support	I	Paroxetine	-0.1183	0.151	-0.1175	(-0.41,0.18)
8	19	F	Self-help internet with support	I	Venlafaxine	-0.08395	0.1621	-0.08371	(-0.40,0.23)
8	20	F	Self-help internet with support	J	Alprazolam	0.02237	0.2851	0.02226	(-0.53,0.58)
8	21	F	Self-help internet with support	J	Clonazapam	-0.1948	0.2011	-0.1956	(-0.59,0.20)
8	22	F	Self-help internet with support	K	Moclobemide	0.1406	0.1631	0.1401	(-0.18,0.46)
8	23	F	Self-help internet with support	K	Phenelzine	-0.3995	0.1612	-0.3992	(-0.72,-0.08)
8	24	F	Self-help internet with support	L	Exposure in vivo	0.0461	0.1429	0.04639	(-0.24,0.33)
8	25	F	Self-help internet with support	L	Social skills training	-0.003903	0.2633	-0.004087	(-0.52,0.51)
8	26	F	Self-help internet with support	M	Supportive therapy	0.615	0.2464	0.6135	(0.13,1.10)
8	27	F	Self-help internet with support	M	Mindfulness	0.4818	0.2269	0.4827	(0.03,0.93)
8	28	F	Self-help internet with support	M	Interpersonal psychotherapy	0.4414	0.214	0.4412	(0.02,0.86)
8	29	F	Self-help internet with support	N	Psychodynamic psychotherapy	0.2552	0.176	0.2544	(-0.09,0.60)
8	30	F	Self-help internet with support	O	CBT group	0.0217	0.1129	0.0226	(-0.20,0.24)
8	31	F	Self-help internet with support	O	CBT group Heimberg	0.07501	0.1254	0.07518	(-0.17,0.32)
8	32	F	Self-help internet with support	O	CBT group Enhanced	-0.2232	0.2094	-0.2224	(-0.64,0.19)
8	33	F	Self-help internet with support	P	Cognitive therapy shortened sessions	-0.09518	0.1417	-0.09522	(-0.37,0.18)
8	34	F	Self-help internet with support	P	CBT individual Heimberg	-0.1465	0.2187	-0.1476	(-0.57,0.28)
8	35	F	Self-help internet with support	P	CBT individual	-0.3111	0.1676	-0.3119	(-0.64,0.02)
8	36	F	Self-help internet with support	P	Cognitive therapy	-0.6824	0.1651	-0.6828	(-1.01,-0.36)
8	37	F	Self-help internet with support	Q	CBT group + Fluoxetine	-0.07735	0.2037	-0.07595	(-0.48,0.32)
8	38	F	Self-help internet with support	Q	Psychodynamic + Clonazepam	-0.4065	0.2818	-0.4069	(-0.96,0.15)
8	39	F	Self-help internet with support	Q	Paroxetine + Clonazapam	-0.4771	0.2981	-0.4741	(-1.07,0.10)
8	40	F	Self-help internet with support	Q	CBT group + Moclobemide	-0.3553	0.2575	-0.3561	(-0.86,0.15)
8	41	F	Self-help internet with support	Q	CBT group + Phenelzine	-0.8081	0.2205	-0.8075	(-1.24,-0.38)
9	10	G	Pregabalin	G	Levetiracetam	-0.1094	0.3187	-0.1062	(-0.75,0.51)
9	11	G	Pregabalin	G	Gabapentin	-0.169	0.2546	-0.1667	(-0.68,0.33)
9	12	G	Pregabalin	H	Mirtazapine	-0.08261	0.3322	-0.08345	(-0.73,0.57)
9	13	G	Pregabalin	I	Sertraline	-0.195	0.167	-0.1954	(-0.52,0.13)
9	14	G	Pregabalin	I	Citalopram	-0.1111	0.2451	-0.1119	(-0.59,0.37)
9	15	G	Pregabalin	I	Escitalopram	-0.155	0.1705	-0.1558	(-0.49,0.18)
9	16	G	Pregabalin	I	Fluoxetine	-0.1443	0.1845	-0.1449	(-0.51,0.22)
9	17	G	Pregabalin	I	Fluvoxamine	-0.2153	0.1683	-0.2147	(-0.55,0.11)
9	18	G	Pregabalin	I	Paroxetine	-0.2717	0.1407	-0.2718	(-0.55,0.01)
9	19	G	Pregabalin	I	Venlafaxine	-0.2373	0.1572	-0.238	(-0.55,0.07)
9	20	G	Pregabalin	J	Alprazolam	-0.131	0.301	-0.1307	(-0.72,0.46)
9	21	G	Pregabalin	J	Clonazapam	-0.3482	0.2212	-0.3484	(-0.78,0.09)
9	22	G	Pregabalin	K	Moclobemide	-0.01281	0.1696	-0.01299	(-0.35,0.32)
9	23	G	Pregabalin	K	Phenelzine	-0.5529	0.1804	-0.5532	(-0.91,-0.20)
9	24	G	Pregabalin	L	Exposure in vivo	-0.1073	0.2016	-0.1066	(-0.51,0.28)
9	25	G	Pregabalin	L	Social skills training	-0.1573	0.2986	-0.1569	(-0.75,0.43)
9	26	G	Pregabalin	M	Supportive therapy	0.4616	0.2809	0.4622	(-0.09,1.01)
9	27	G	Pregabalin	M	Mindfulness	0.3285	0.2633	0.3291	(-0.19,0.85)
9	28	G	Pregabalin	M	Interpersonal psychotherapy	0.288	0.258	0.2886	(-0.22,0.80)
9	29	G	Pregabalin	N	Psychodynamic psychotherapy	0.1018	0.2287	0.1018	(-0.35,0.55)
9	30	G	Pregabalin	O	CBT group	-0.1317	0.1769	-0.1307	(-0.48,0.21)
9	31	G	Pregabalin	O	CBT group Heimberg	-0.07835	0.1767	-0.07797	(-0.43,0.27)
9	32	G	Pregabalin	O	CBT group Enhanced	-0.3766	0.2467	-0.3753	(-0.86,0.11)
9	33	G	Pregabalin	P	Cognitive therapy shortened sessions	-0.2485	0.2037	-0.2478	(-0.65,0.15)
9	34	G	Pregabalin	P	CBT individual Heimberg	-0.2998	0.2664	-0.3008	(-0.82,0.22)
9	35	G	Pregabalin	P	CBT individual	-0.4645	0.2039	-0.4647	(-0.86,-0.06)
9	36	G	Pregabalin	P	Cognitive therapy	-0.8357	0.2101	-0.8351	(-1.25,-0.43)
9	37	G	Pregabalin	Q	CBT group + Fluoxetine	-0.2307	0.2277	-0.2298	(-0.68,0.22)
9	38	G	Pregabalin	Q	Psychodynamic + Clonazepam	-0.5599	0.2953	-0.5606	(-1.14,0.02)
9	39	G	Pregabalin	Q	Paroxetine + Clonazapam	-0.6304	0.3022	-0.6292	(-1.23,-0.04)
9	40	G	Pregabalin	Q	CBT group + Moclobemide	-0.5086	0.2733	-0.5099	(-1.05,0.03)
9	41	G	Pregabalin	Q	CBT group + Phenelzine	-0.9615	0.2366	-0.9621	(-1.43,-0.50)
10	11	G	Levetiracetam	G	Gabapentin	-0.05956	0.3406	-0.05797	(-0.74,0.61)
10	12	G	Levetiracetam	H	Mirtazapine	0.02679	0.4364	0.0268	(-0.83,0.88)
10	13	G	Levetiracetam	I	Sertraline	-0.08558	0.3284	-0.08744	(-0.72,0.57)
10	14	G	Levetiracetam	I	Citalopram	-0.001661	0.3747	-0.003161	(-0.73,0.74)
10	15	G	Levetiracetam	I	Escitalopram	-0.04563	0.3314	-0.04793	(-0.69,0.61)
10	16	G	Levetiracetam	I	Fluoxetine	-0.03493	0.3381	-0.03829	(-0.69,0.64)
10	17	G	Levetiracetam	I	Fluvoxamine	-0.1059	0.3296	-0.1082	(-0.75,0.55)
10	18	G	Levetiracetam	I	Paroxetine	-0.1623	0.3174	-0.1644	(-0.78,0.47)
10	19	G	Levetiracetam	I	Venlafaxine	-0.1279	0.324	-0.1298	(-0.76,0.52)
10	20	G	Levetiracetam	J	Alprazolam	-0.02159	0.4136	-0.02296	(-0.83,0.80)
10	21	G	Levetiracetam	J	Clonazapam	-0.2388	0.3602	-0.239	(-0.94,0.47)
10	22	G	Levetiracetam	K	Moclobemide	0.09659	0.3296	0.09466	(-0.55,0.75)
10	23	G	Levetiracetam	K	Phenelzine	-0.4435	0.3362	-0.4454	(-1.10,0.23)
10	24	G	Levetiracetam	L	Exposure in vivo	0.002143	0.3482	-0.0003396	(-0.68,0.69)
10	25	G	Levetiracetam	L	Social skills training	-0.04786	0.4124	-0.04821	(-0.85,0.77)
10	26	G	Levetiracetam	M	Supportive therapy	0.571	0.4	0.5721	(-0.22,1.36)
10	27	G	Levetiracetam	M	Mindfulness	0.4379	0.3876	0.4366	(-0.32,1.20)
10	28	G	Levetiracetam	M	Interpersonal psychotherapy	0.3974	0.3842	0.397	(-0.35,1.16)
10	29	G	Levetiracetam	N	Psychodynamic psychotherapy	0.2112	0.3638	0.2076	(-0.50,0.94)
10	30	G	Levetiracetam	O	CBT group	-0.02226	0.334	-0.02488	(-0.67,0.64)
10	31	G	Levetiracetam	O	CBT group Heimberg	0.03105	0.3336	0.02988	(-0.62,0.69)
10	32	G	Levetiracetam	O	CBT group Enhanced	-0.2672	0.3758	-0.2676	(-1.00,0.48)
10	33	G	Levetiracetam	P	Cognitive therapy shortened sessions	-0.1391	0.3491	-0.1407	(-0.82,0.55)
10	34	G	Levetiracetam	P	CBT individual Heimberg	-0.1904	0.3888	-0.1915	(-0.95,0.58)
10	35	G	Levetiracetam	P	CBT individual	-0.355	0.3492	-0.3567	(-1.04,0.34)
10	36	G	Levetiracetam	P	Cognitive therapy	-0.7263	0.3537	-0.7267	(-1.42,-0.03)
10	37	G	Levetiracetam	Q	CBT group + Fluoxetine	-0.1213	0.3638	-0.1233	(-0.83,0.60)
10	38	G	Levetiracetam	Q	Psychodynamic + Clonazepam	-0.4505	0.4104	-0.4501	(-1.26,0.36)
10	39	G	Levetiracetam	Q	Paroxetine + Clonazapam	-0.521	0.4161	-0.5198	(-1.34,0.30)
10	40	G	Levetiracetam	Q	CBT group + Moclobemide	-0.3992	0.3953	-0.4002	(-1.17,0.38)
10	41	G	Levetiracetam	Q	CBT group + Phenelzine	-0.8521	0.3703	-0.8539	(-1.57,-0.12)
11	12	G	Gabapentin	H	Mirtazapine	0.08634	0.3861	0.08561	(-0.67,0.85)
11	13	G	Gabapentin	I	Sertraline	-0.02603	0.2595	-0.02738	(-0.53,0.49)
11	14	G	Gabapentin	I	Citalopram	0.05789	0.3145	0.05718	(-0.56,0.68)
11	15	G	Gabapentin	I	Escitalopram	0.01393	0.2618	0.01311	(-0.50,0.53)
11	16	G	Gabapentin	I	Fluoxetine	0.02463	0.2704	0.02408	(-0.50,0.56)
11	17	G	Gabapentin	I	Fluvoxamine	-0.04636	0.2605	-0.04669	(-0.55,0.47)
11	18	G	Gabapentin	I	Paroxetine	-0.1028	0.2451	-0.1033	(-0.58,0.38)
11	19	G	Gabapentin	I	Venlafaxine	-0.06835	0.2537	-0.06878	(-0.56,0.43)
11	20	G	Gabapentin	J	Alprazolam	0.03796	0.361	0.03649	(-0.67,0.75)
11	21	G	Gabapentin	J	Clonazapam	-0.1792	0.297	-0.18	(-0.76,0.41)
11	22	G	Gabapentin	K	Moclobemide	0.1561	0.261	0.1546	(-0.35,0.67)
11	23	G	Gabapentin	K	Phenelzine	-0.3839	0.2675	-0.3852	(-0.91,0.14)
11	24	G	Gabapentin	L	Exposure in vivo	0.0617	0.2822	0.06173	(-0.49,0.62)
11	25	G	Gabapentin	L	Social skills training	0.01169	0.3576	0.01226	(-0.69,0.72)
11	26	G	Gabapentin	M	Supportive therapy	0.6306	0.3419	0.6309	(-0.04,1.31)
11	27	G	Gabapentin	M	Mindfulness	0.4974	0.3305	0.4961	(-0.15,1.15)
11	28	G	Gabapentin	M	Interpersonal psychotherapy	0.457	0.3237	0.4579	(-0.18,1.09)
11	29	G	Gabapentin	N	Psychodynamic psychotherapy	0.2708	0.301	0.2697	(-0.32,0.87)
11	30	G	Gabapentin	O	CBT group	0.03729	0.2656	0.03734	(-0.48,0.56)
11	31	G	Gabapentin	O	CBT group Heimberg	0.0906	0.2651	0.08921	(-0.43,0.62)
11	32	G	Gabapentin	O	CBT group Enhanced	-0.2076	0.3163	-0.2073	(-0.83,0.41)
11	33	G	Gabapentin	P	Cognitive therapy shortened sessions	-0.07959	0.2831	-0.07952	(-0.64,0.48)
11	34	G	Gabapentin	P	CBT individual Heimberg	-0.1309	0.3315	-0.1322	(-0.78,0.53)
11	35	G	Gabapentin	P	CBT individual	-0.2955	0.284	-0.296	(-0.85,0.27)
11	36	G	Gabapentin	P	Cognitive therapy	-0.6668	0.2875	-0.6668	(-1.23,-0.10)
11	37	G	Gabapentin	Q	CBT group + Fluoxetine	-0.06175	0.3026	-0.06083	(-0.66,0.53)
11	38	G	Gabapentin	Q	Psychodynamic + Clonazepam	-0.3909	0.356	-0.3911	(-1.09,0.31)
11	39	G	Gabapentin	Q	Paroxetine + Clonazapam	-0.4615	0.3633	-0.4615	(-1.18,0.25)
11	40	G	Gabapentin	Q	CBT group + Moclobemide	-0.3397	0.3385	-0.3401	(-1.00,0.33)
11	41	G	Gabapentin	Q	CBT group + Phenelzine	-0.7925	0.308	-0.7933	(-1.39,-0.18)
12	13	H	Mirtazapine	I	Sertraline	-0.1124	0.3213	-0.1123	(-0.74,0.51)
12	14	H	Mirtazapine	I	Citalopram	-0.02845	0.3681	-0.02974	(-0.75,0.70)
12	15	H	Mirtazapine	I	Escitalopram	-0.07242	0.3238	-0.07156	(-0.71,0.56)
12	16	H	Mirtazapine	I	Fluoxetine	-0.06171	0.3306	-0.06165	(-0.71,0.59)
12	17	H	Mirtazapine	I	Fluvoxamine	-0.1327	0.322	-0.1326	(-0.76,0.50)
12	18	H	Mirtazapine	I	Paroxetine	-0.1891	0.3112	-0.188	(-0.80,0.42)
12	19	H	Mirtazapine	I	Venlafaxine	-0.1547	0.3167	-0.1544	(-0.78,0.47)
12	20	H	Mirtazapine	J	Alprazolam	-0.04838	0.4084	-0.04863	(-0.85,0.75)
12	21	H	Mirtazapine	J	Clonazapam	-0.2656	0.3525	-0.2668	(-0.96,0.43)
12	22	H	Mirtazapine	K	Moclobemide	0.0698	0.3232	0.07015	(-0.56,0.70)
12	23	H	Mirtazapine	K	Phenelzine	-0.4703	0.3279	-0.47	(-1.11,0.17)
12	24	H	Mirtazapine	L	Exposure in vivo	-0.02464	0.3412	-0.02373	(-0.70,0.64)
12	25	H	Mirtazapine	L	Social skills training	-0.07465	0.4045	-0.07369	(-0.87,0.71)
12	26	H	Mirtazapine	M	Supportive therapy	0.5442	0.3921	0.5444	(-0.23,1.31)
12	27	H	Mirtazapine	M	Mindfulness	0.4111	0.3799	0.4083	(-0.33,1.16)
12	28	H	Mirtazapine	M	Interpersonal psychotherapy	0.3706	0.3774	0.3687	(-0.37,1.11)
12	29	H	Mirtazapine	N	Psychodynamic psychotherapy	0.1844	0.3573	0.1828	(-0.51,0.89)
12	30	H	Mirtazapine	O	CBT group	-0.04905	0.3266	-0.04871	(-0.69,0.59)
12	31	H	Mirtazapine	O	CBT group Heimberg	0.004262	0.3262	0.004355	(-0.63,0.65)
12	32	H	Mirtazapine	O	CBT group Enhanced	-0.294	0.3684	-0.2954	(-1.02,0.43)
12	33	H	Mirtazapine	P	Cognitive therapy shortened sessions	-0.1659	0.3413	-0.1667	(-0.84,0.50)
12	34	H	Mirtazapine	P	CBT individual Heimberg	-0.2172	0.3819	-0.2182	(-0.97,0.53)
12	35	H	Mirtazapine	P	CBT individual	-0.3818	0.3425	-0.3817	(-1.05,0.29)
12	36	H	Mirtazapine	P	Cognitive therapy	-0.7531	0.3454	-0.7524	(-1.43,-0.07)
12	37	H	Mirtazapine	Q	CBT group + Fluoxetine	-0.1481	0.3577	-0.1481	(-0.85,0.55)
12	38	H	Mirtazapine	Q	Psychodynamic + Clonazepam	-0.4773	0.4029	-0.4772	(-1.27,0.31)
12	39	H	Mirtazapine	Q	Paroxetine + Clonazapam	-0.5478	0.4061	-0.5484	(-1.35,0.25)
12	40	H	Mirtazapine	Q	CBT group + Moclobemide	-0.426	0.387	-0.4266	(-1.18,0.33)
12	41	H	Mirtazapine	Q	CBT group + Phenelzine	-0.8789	0.3616	-0.8795	(-1.59,-0.17)
13	14	I	Sertraline	I	Citalopram	0.08392	0.226	0.08137	(-0.35,0.54)
13	15	I	Sertraline	I	Escitalopram	0.03995	0.1486	0.03984	(-0.25,0.33)
13	16	I	Sertraline	I	Fluoxetine	0.05065	0.1617	0.05102	(-0.27,0.37)
13	17	I	Sertraline	I	Fluvoxamine	-0.02034	0.1445	-0.02011	(-0.30,0.26)
13	18	I	Sertraline	I	Paroxetine	-0.07673	0.1199	-0.07742	(-0.31,0.16)
13	19	I	Sertraline	I	Venlafaxine	-0.04233	0.1333	-0.04251	(-0.30,0.22)
13	20	I	Sertraline	J	Alprazolam	0.06399	0.2894	0.06328	(-0.50,0.63)
13	21	I	Sertraline	J	Clonazapam	-0.1532	0.2067	-0.1524	(-0.56,0.25)
13	22	I	Sertraline	K	Moclobemide	0.1822	0.1489	0.1822	(-0.11,0.47)
13	23	I	Sertraline	K	Phenelzine	-0.3579	0.1606	-0.3579	(-0.67,-0.04)
13	24	I	Sertraline	L	Exposure in vivo	0.08772	0.1828	0.08918	(-0.28,0.44)
13	25	I	Sertraline	L	Social skills training	0.03772	0.2863	0.03821	(-0.53,0.60)
13	26	I	Sertraline	M	Supportive therapy	0.6566	0.2678	0.6555	(0.13,1.18)
13	27	I	Sertraline	M	Mindfulness	0.5234	0.2502	0.5229	(0.03,1.01)
13	28	I	Sertraline	M	Interpersonal psychotherapy	0.483	0.2439	0.4827	(0.00,0.96)
13	29	I	Sertraline	N	Psychodynamic psychotherapy	0.2968	0.2131	0.2957	(-0.12,0.72)
13	30	I	Sertraline	O	CBT group	0.06332	0.155	0.06361	(-0.24,0.36)
13	31	I	Sertraline	O	CBT group Heimberg	0.1166	0.1563	0.1178	(-0.19,0.42)
13	32	I	Sertraline	O	CBT group Enhanced	-0.1816	0.2315	-0.1806	(-0.64,0.27)
13	33	I	Sertraline	P	Cognitive therapy shortened sessions	-0.05356	0.186	-0.05295	(-0.42,0.31)
13	34	I	Sertraline	P	CBT individual Heimberg	-0.1048	0.2521	-0.1055	(-0.60,0.39)
13	35	I	Sertraline	P	CBT individual	-0.2695	0.1867	-0.269	(-0.63,0.10)
13	36	I	Sertraline	P	Cognitive therapy	-0.6407	0.1913	-0.6409	(-1.02,-0.27)
13	37	I	Sertraline	Q	CBT group + Fluoxetine	-0.03573	0.212	-0.03547	(-0.45,0.38)
13	38	I	Sertraline	Q	Psychodynamic + Clonazepam	-0.3649	0.2849	-0.3645	(-0.92,0.20)
13	39	I	Sertraline	Q	Paroxetine + Clonazapam	-0.4354	0.2927	-0.4334	(-1.02,0.13)
13	40	I	Sertraline	Q	CBT group + Moclobemide	-0.3136	0.2611	-0.3142	(-0.83,0.20)
13	41	I	Sertraline	Q	CBT group + Phenelzine	-0.7665	0.2232	-0.7665	(-1.21,-0.33)
14	15	I	Citalopram	I	Escitalopram	-0.04397	0.2275	-0.04297	(-0.50,0.40)
14	16	I	Citalopram	I	Fluoxetine	-0.03327	0.2308	-0.03128	(-0.49,0.42)
14	17	I	Citalopram	I	Fluvoxamine	-0.1043	0.2265	-0.1021	(-0.56,0.34)
14	18	I	Citalopram	I	Paroxetine	-0.1606	0.2136	-0.1588	(-0.59,0.26)
14	19	I	Citalopram	I	Venlafaxine	-0.1262	0.2206	-0.1243	(-0.57,0.30)
14	20	I	Citalopram	J	Alprazolam	-0.01993	0.3372	-0.01946	(-0.68,0.64)
14	21	I	Citalopram	J	Clonazapam	-0.2371	0.2698	-0.2349	(-0.78,0.29)
14	22	I	Citalopram	K	Moclobemide	0.09825	0.2308	0.09983	(-0.36,0.55)
14	23	I	Citalopram	K	Phenelzine	-0.4418	0.2369	-0.4397	(-0.91,0.02)
14	24	I	Citalopram	L	Exposure in vivo	0.003804	0.2463	0.005525	(-0.49,0.48)
14	25	I	Citalopram	L	Social skills training	-0.0462	0.331	-0.04617	(-0.70,0.60)
14	26	I	Citalopram	M	Supportive therapy	0.5727	0.3142	0.5734	(-0.05,1.19)
14	27	I	Citalopram	M	Mindfulness	0.4395	0.2996	0.4414	(-0.15,1.02)
14	28	I	Citalopram	M	Interpersonal psychotherapy	0.3991	0.293	0.3997	(-0.18,0.97)
14	29	I	Citalopram	N	Psychodynamic psychotherapy	0.2129	0.2677	0.2144	(-0.31,0.74)
14	30	I	Citalopram	O	CBT group	-0.0206	0.2242	-0.01872	(-0.47,0.41)
14	31	I	Citalopram	O	CBT group Heimberg	0.03271	0.2298	0.03458	(-0.42,0.48)
14	32	I	Citalopram	O	CBT group Enhanced	-0.2655	0.2832	-0.2631	(-0.83,0.28)
14	33	I	Citalopram	P	Cognitive therapy shortened sessions	-0.1375	0.2461	-0.136	(-0.63,0.34)
14	34	I	Citalopram	P	CBT individual Heimberg	-0.1888	0.2995	-0.1888	(-0.77,0.40)
14	35	I	Citalopram	P	CBT individual	-0.3534	0.2508	-0.3512	(-0.85,0.14)
14	36	I	Citalopram	P	Cognitive therapy	-0.7247	0.253	-0.723	(-1.22,-0.23)
14	37	I	Citalopram	Q	CBT group + Fluoxetine	-0.1196	0.2707	-0.1172	(-0.66,0.41)
14	38	I	Citalopram	Q	Psychodynamic + Clonazepam	-0.4488	0.3331	-0.4485	(-1.10,0.20)
14	39	I	Citalopram	Q	Paroxetine + Clonazapam	-0.5194	0.34	-0.5164	(-1.19,0.14)
14	40	I	Citalopram	Q	CBT group + Moclobemide	-0.3976	0.3112	-0.3974	(-1.01,0.21)
14	41	I	Citalopram	Q	CBT group + Phenelzine	-0.8504	0.282	-0.8478	(-1.41,-0.30)
15	16	I	Escitalopram	I	Fluoxetine	0.0107	0.1653	0.01053	(-0.31,0.34)
15	17	I	Escitalopram	I	Fluvoxamine	-0.06029	0.1493	-0.05965	(-0.36,0.23)
15	18	I	Escitalopram	I	Paroxetine	-0.1167	0.1163	-0.1169	(-0.35,0.11)
15	19	I	Escitalopram	I	Venlafaxine	-0.08228	0.1362	-0.08252	(-0.35,0.19)
15	20	I	Escitalopram	J	Alprazolam	0.02404	0.2924	0.02185	(-0.55,0.60)
15	21	I	Escitalopram	J	Clonazapam	-0.1932	0.2101	-0.1934	(-0.60,0.22)
15	22	I	Escitalopram	K	Moclobemide	0.1422	0.1534	0.142	(-0.16,0.44)
15	23	I	Escitalopram	K	Phenelzine	-0.3979	0.1652	-0.3981	(-0.72,-0.07)
15	24	I	Escitalopram	L	Exposure in vivo	0.04777	0.1865	0.04907	(-0.32,0.41)
15	25	I	Escitalopram	L	Social skills training	-0.002234	0.2886	-0.001551	(-0.57,0.56)
15	26	I	Escitalopram	M	Supportive therapy	0.6167	0.2703	0.617	(0.09,1.15)
15	27	I	Escitalopram	M	Mindfulness	0.4835	0.2531	0.4846	(-0.01,0.98)
15	28	I	Escitalopram	M	Interpersonal psychotherapy	0.443	0.2469	0.4438	(-0.04,0.93)
15	29	I	Escitalopram	N	Psychodynamic psychotherapy	0.2568	0.2168	0.2571	(-0.17,0.68)
15	30	I	Escitalopram	O	CBT group	0.02337	0.1598	0.02381	(-0.29,0.34)
15	31	I	Escitalopram	O	CBT group Heimberg	0.07668	0.1608	0.07683	(-0.24,0.39)
15	32	I	Escitalopram	O	CBT group Enhanced	-0.2216	0.2348	-0.221	(-0.68,0.24)
15	33	I	Escitalopram	P	Cognitive therapy shortened sessions	-0.09351	0.19	-0.09281	(-0.47,0.28)
15	34	I	Escitalopram	P	CBT individual Heimberg	-0.1448	0.2552	-0.1462	(-0.64,0.36)
15	35	I	Escitalopram	P	CBT individual	-0.3094	0.1903	-0.3094	(-0.68,0.06)
15	36	I	Escitalopram	P	Cognitive therapy	-0.6807	0.1948	-0.6809	(-1.06,-0.30)
15	37	I	Escitalopram	Q	CBT group + Fluoxetine	-0.07568	0.2151	-0.07568	(-0.50,0.35)
15	38	I	Escitalopram	Q	Psychodynamic + Clonazepam	-0.4048	0.2864	-0.4046	(-0.97,0.16)
15	39	I	Escitalopram	Q	Paroxetine + Clonazapam	-0.4754	0.2921	-0.4732	(-1.05,0.09)
15	40	I	Escitalopram	Q	CBT group + Moclobemide	-0.3536	0.2637	-0.3545	(-0.87,0.17)
15	41	I	Escitalopram	Q	CBT group + Phenelzine	-0.8065	0.2254	-0.8064	(-1.25,-0.36)
16	17	I	Fluoxetine	I	Fluvoxamine	-0.07099	0.1632	-0.06994	(-0.39,0.25)
16	18	I	Fluoxetine	I	Paroxetine	-0.1274	0.1413	-0.1268	(-0.41,0.15)
16	19	I	Fluoxetine	I	Venlafaxine	-0.09298	0.1525	-0.09218	(-0.39,0.20)
16	20	I	Fluoxetine	J	Alprazolam	0.01333	0.293	0.01221	(-0.56,0.59)
16	21	I	Fluoxetine	J	Clonazapam	-0.2039	0.2108	-0.2034	(-0.62,0.21)
16	22	I	Fluoxetine	K	Moclobemide	0.1315	0.1623	0.1319	(-0.19,0.45)
16	23	I	Fluoxetine	K	Phenelzine	-0.4086	0.1695	-0.4074	(-0.74,-0.08)
16	24	I	Fluoxetine	L	Exposure in vivo	0.03707	0.1736	0.03762	(-0.31,0.37)
16	25	I	Fluoxetine	L	Social skills training	-0.01294	0.2811	-0.01165	(-0.57,0.54)
16	26	I	Fluoxetine	M	Supportive therapy	0.6059	0.2655	0.6057	(0.08,1.13)
16	27	I	Fluoxetine	M	Mindfulness	0.4728	0.2472	0.4731	(-0.02,0.96)
16	28	I	Fluoxetine	M	Interpersonal psychotherapy	0.4323	0.239	0.4322	(-0.04,0.90)
16	29	I	Fluoxetine	N	Psychodynamic psychotherapy	0.2461	0.2068	0.2457	(-0.16,0.65)
16	30	I	Fluoxetine	O	CBT group	0.01266	0.1424	0.01325	(-0.27,0.29)
16	31	I	Fluoxetine	O	CBT group Heimberg	0.06598	0.1571	0.06681	(-0.24,0.37)
16	32	I	Fluoxetine	O	CBT group Enhanced	-0.2323	0.2253	-0.2323	(-0.68,0.21)
16	33	I	Fluoxetine	P	Cognitive therapy shortened sessions	-0.1042	0.1774	-0.1041	(-0.45,0.24)
16	34	I	Fluoxetine	P	CBT individual Heimberg	-0.1555	0.2474	-0.1558	(-0.64,0.33)
16	35	I	Fluoxetine	P	CBT individual	-0.3201	0.1863	-0.3202	(-0.68,0.04)
16	36	I	Fluoxetine	P	Cognitive therapy	-0.6914	0.1742	-0.6908	(-1.03,-0.35)
16	37	I	Fluoxetine	Q	CBT group + Fluoxetine	-0.08638	0.1975	-0.08494	(-0.48,0.30)
16	38	I	Fluoxetine	Q	Psychodynamic + Clonazepam	-0.4155	0.2859	-0.4145	(-0.98,0.15)
16	39	I	Fluoxetine	Q	Paroxetine + Clonazapam	-0.4861	0.2965	-0.4831	(-1.08,0.09)
16	40	I	Fluoxetine	Q	CBT group + Moclobemide	-0.3643	0.2618	-0.3644	(-0.88,0.15)
16	41	I	Fluoxetine	Q	CBT group + Phenelzine	-0.8172	0.2271	-0.8165	(-1.27,-0.37)
17	18	I	Fluvoxamine	I	Paroxetine	-0.05639	0.121	-0.0563	(-0.29,0.18)
17	19	I	Fluvoxamine	I	Venlafaxine	-0.02199	0.1343	-0.02254	(-0.29,0.24)
17	20	I	Fluvoxamine	J	Alprazolam	0.08432	0.29	0.08294	(-0.48,0.66)
17	21	I	Fluvoxamine	J	Clonazapam	-0.1329	0.2077	-0.1334	(-0.54,0.27)
17	22	I	Fluvoxamine	K	Moclobemide	0.2025	0.1496	0.2022	(-0.09,0.50)
17	23	I	Fluvoxamine	K	Phenelzine	-0.3376	0.1613	-0.3372	(-0.65,-0.02)
17	24	I	Fluvoxamine	L	Exposure in vivo	0.1081	0.184	0.1087	(-0.26,0.47)
17	25	I	Fluvoxamine	L	Social skills training	0.05805	0.2874	0.05897	(-0.51,0.62)
17	26	I	Fluvoxamine	M	Supportive therapy	0.6769	0.2691	0.6773	(0.15,1.21)
17	27	I	Fluvoxamine	M	Mindfulness	0.5438	0.2507	0.5432	(0.05,1.04)
17	28	I	Fluvoxamine	M	Interpersonal psychotherapy	0.5033	0.245	0.5026	(0.02,0.98)
17	29	I	Fluvoxamine	N	Psychodynamic psychotherapy	0.3171	0.2147	0.3167	(-0.10,0.74)
17	30	I	Fluvoxamine	O	CBT group	0.08365	0.1568	0.0835	(-0.22,0.39)
17	31	I	Fluvoxamine	O	CBT group Heimberg	0.137	0.1573	0.1369	(-0.17,0.45)
17	32	I	Fluvoxamine	O	CBT group Enhanced	-0.1613	0.2327	-0.1611	(-0.62,0.29)
17	33	I	Fluvoxamine	P	Cognitive therapy shortened sessions	-0.03323	0.1875	-0.03302	(-0.40,0.33)
17	34	I	Fluvoxamine	P	CBT individual Heimberg	-0.0845	0.2536	-0.08458	(-0.58,0.41)
17	35	I	Fluvoxamine	P	CBT individual	-0.2491	0.1879	-0.2492	(-0.62,0.12)
17	36	I	Fluvoxamine	P	Cognitive therapy	-0.6204	0.1931	-0.6202	(-1.00,-0.24)
17	37	I	Fluvoxamine	Q	CBT group + Fluoxetine	-0.01539	0.2128	-0.01501	(-0.43,0.40)
17	38	I	Fluvoxamine	Q	Psychodynamic + Clonazepam	-0.3446	0.2853	-0.3463	(-0.90,0.22)
17	39	I	Fluvoxamine	Q	Paroxetine + Clonazapam	-0.4151	0.2932	-0.4147	(-1.00,0.16)
17	40	I	Fluvoxamine	Q	CBT group + Moclobemide	-0.2933	0.2613	-0.2943	(-0.80,0.22)
17	41	I	Fluvoxamine	Q	CBT group + Phenelzine	-0.7462	0.2238	-0.7459	(-1.19,-0.31)
18	19	I	Paroxetine	I	Venlafaxine	0.0344	0.09852	0.03453	(-0.16,0.23)
18	20	I	Paroxetine	J	Alprazolam	0.1407	0.2784	0.139	(-0.40,0.69)
18	21	I	Paroxetine	J	Clonazapam	-0.07649	0.1899	-0.07609	(-0.45,0.30)
18	22	I	Paroxetine	K	Moclobemide	0.2589	0.1246	0.2589	(0.01,0.50)
18	23	I	Paroxetine	K	Phenelzine	-0.2812	0.138	-0.2806	(-0.55,-0.01)
18	24	I	Paroxetine	L	Exposure in vivo	0.1645	0.1644	0.1655	(-0.16,0.48)
18	25	I	Paroxetine	L	Social skills training	0.1144	0.2746	0.1152	(-0.43,0.65)
18	26	I	Paroxetine	M	Supportive therapy	0.7333	0.2548	0.7328	(0.23,1.23)
18	27	I	Paroxetine	M	Mindfulness	0.6002	0.2365	0.6004	(0.13,1.06)
18	28	I	Paroxetine	M	Interpersonal psychotherapy	0.5597	0.2298	0.5604	(0.11,1.01)
18	29	I	Paroxetine	N	Psychodynamic psychotherapy	0.3735	0.1974	0.374	(-0.01,0.76)
18	30	I	Paroxetine	O	CBT group	0.14	0.1329	0.1404	(-0.12,0.40)
18	31	I	Paroxetine	O	CBT group Heimberg	0.1934	0.1334	0.1937	(-0.07,0.45)
18	32	I	Paroxetine	O	CBT group Enhanced	-0.1049	0.2169	-0.1041	(-0.53,0.32)
18	33	I	Paroxetine	P	Cognitive therapy shortened sessions	0.02316	0.1675	0.02345	(-0.31,0.35)
18	34	I	Paroxetine	P	CBT individual Heimberg	-0.02811	0.2393	-0.02939	(-0.49,0.45)
18	35	I	Paroxetine	P	CBT individual	-0.1927	0.1676	-0.1935	(-0.52,0.14)
18	36	I	Paroxetine	P	Cognitive therapy	-0.564	0.174	-0.5637	(-0.91,-0.22)
18	37	I	Paroxetine	Q	CBT group + Fluoxetine	0.041	0.1957	0.04143	(-0.34,0.42)
18	38	I	Paroxetine	Q	Psychodynamic + Clonazepam	-0.2882	0.272	-0.2886	(-0.82,0.25)
18	39	I	Paroxetine	Q	Paroxetine + Clonazapam	-0.3587	0.2736	-0.3563	(-0.90,0.17)
18	40	I	Paroxetine	Q	CBT group + Moclobemide	-0.2369	0.2467	-0.238	(-0.72,0.25)
18	41	I	Paroxetine	Q	CBT group + Phenelzine	-0.6898	0.2059	-0.6893	(-1.10,-0.29)
19	20	I	Venlafaxine	J	Alprazolam	0.1063	0.2847	0.1049	(-0.45,0.67)
19	21	I	Venlafaxine	J	Clonazapam	-0.1109	0.1993	-0.1111	(-0.50,0.28)
19	22	I	Venlafaxine	K	Moclobemide	0.2245	0.138	0.2247	(-0.05,0.50)
19	23	I	Venlafaxine	K	Phenelzine	-0.3156	0.1505	-0.3151	(-0.61,-0.02)
19	24	I	Venlafaxine	L	Exposure in vivo	0.1301	0.1743	0.131	(-0.21,0.47)
19	25	I	Venlafaxine	L	Social skills training	0.08005	0.2806	0.08034	(-0.47,0.63)
19	26	I	Venlafaxine	M	Supportive therapy	0.6989	0.2621	0.6991	(0.19,1.21)
19	27	I	Venlafaxine	M	Mindfulness	0.5658	0.2446	0.566	(0.09,1.05)
19	28	I	Venlafaxine	M	Interpersonal psychotherapy	0.5253	0.2378	0.5269	(0.06,0.99)
19	29	I	Venlafaxine	N	Psychodynamic psychotherapy	0.3391	0.2063	0.3392	(-0.07,0.75)
19	30	I	Venlafaxine	O	CBT group	0.1056	0.1455	0.1059	(-0.18,0.39)
19	31	I	Venlafaxine	O	CBT group Heimberg	0.159	0.1464	0.1593	(-0.13,0.45)
19	32	I	Venlafaxine	O	CBT group Enhanced	-0.1393	0.2247	-0.1379	(-0.58,0.30)
19	33	I	Venlafaxine	P	Cognitive therapy shortened sessions	-0.01123	0.1778	-0.01076	(-0.36,0.34)
19	34	I	Venlafaxine	P	CBT individual Heimberg	-0.06251	0.2469	-0.06333	(-0.55,0.42)
19	35	I	Venlafaxine	P	CBT individual	-0.2271	0.1778	-0.227	(-0.58,0.12)
19	36	I	Venlafaxine	P	Cognitive therapy	-0.5984	0.1836	-0.5984	(-0.96,-0.24)
19	37	I	Venlafaxine	Q	CBT group + Fluoxetine	0.006603	0.205	0.007441	(-0.40,0.41)
19	38	I	Venlafaxine	Q	Psychodynamic + Clonazepam	-0.3226	0.2795	-0.3225	(-0.87,0.23)
19	39	I	Venlafaxine	Q	Paroxetine + Clonazapam	-0.3931	0.2855	-0.3911	(-0.96,0.16)
19	40	I	Venlafaxine	Q	CBT group + Moclobemide	-0.2713	0.2549	-0.2724	(-0.77,0.23)
19	41	I	Venlafaxine	Q	CBT group + Phenelzine	-0.7242	0.2149	-0.7234	(-1.15,-0.30)
20	21	J	Alprazolam	J	Clonazapam	-0.2172	0.2827	-0.2135	(-0.78,0.33)
20	22	J	Alprazolam	K	Moclobemide	0.1182	0.286	0.1193	(-0.44,0.68)
20	23	J	Alprazolam	K	Phenelzine	-0.4219	0.2769	-0.421	(-0.97,0.12)
20	24	J	Alprazolam	L	Exposure in vivo	0.02374	0.2938	0.02524	(-0.56,0.59)
20	25	J	Alprazolam	L	Social skills training	-0.02627	0.3671	-0.02611	(-0.75,0.69)
20	26	J	Alprazolam	M	Supportive therapy	0.5926	0.3525	0.5933	(-0.10,1.28)
20	27	J	Alprazolam	M	Mindfulness	0.4594	0.3367	0.4604	(-0.20,1.11)
20	28	J	Alprazolam	M	Interpersonal psychotherapy	0.419	0.3343	0.4212	(-0.24,1.07)
20	29	J	Alprazolam	N	Psychodynamic psychotherapy	0.2328	0.3129	0.2334	(-0.38,0.85)
20	30	J	Alprazolam	O	CBT group	-0.0006724	0.2792	0.0009485	(-0.55,0.54)
20	31	J	Alprazolam	O	CBT group Heimberg	0.05264	0.269	0.054	(-0.48,0.58)
20	32	J	Alprazolam	O	CBT group Enhanced	-0.2456	0.3266	-0.2431	(-0.90,0.39)
20	33	J	Alprazolam	P	Cognitive therapy shortened sessions	-0.1176	0.2959	-0.1162	(-0.70,0.46)
20	34	J	Alprazolam	P	CBT individual Heimberg	-0.1688	0.3406	-0.1686	(-0.84,0.49)
20	35	J	Alprazolam	P	CBT individual	-0.3335	0.3002	-0.3326	(-0.93,0.25)
20	36	J	Alprazolam	P	Cognitive therapy	-0.7047	0.3037	-0.703	(-1.31,-0.11)
20	37	J	Alprazolam	Q	CBT group + Fluoxetine	-0.09971	0.319	-0.0981	(-0.73,0.52)
20	38	J	Alprazolam	Q	Psychodynamic + Clonazepam	-0.4289	0.355	-0.4275	(-1.12,0.27)
20	39	J	Alprazolam	Q	Paroxetine + Clonazapam	-0.4994	0.3788	-0.4957	(-1.25,0.23)
20	40	J	Alprazolam	Q	CBT group + Moclobemide	-0.3776	0.351	-0.3779	(-1.07,0.31)
20	41	J	Alprazolam	Q	CBT group + Phenelzine	-0.8305	0.3196	-0.8293	(-1.46,-0.21)
21	22	J	Clonazapam	K	Moclobemide	0.3354	0.2032	0.3355	(-0.06,0.73)
21	23	J	Clonazapam	K	Phenelzine	-0.2047	0.2018	-0.2054	(-0.60,0.19)
21	24	J	Clonazapam	L	Exposure in vivo	0.2409	0.2133	0.2411	(-0.18,0.66)
21	25	J	Clonazapam	L	Social skills training	0.1909	0.3067	0.1913	(-0.41,0.79)
21	26	J	Clonazapam	M	Supportive therapy	0.8098	0.2898	0.81	(0.24,1.38)
21	27	J	Clonazapam	M	Mindfulness	0.6766	0.2702	0.6776	(0.15,1.21)
21	28	J	Clonazapam	M	Interpersonal psychotherapy	0.6362	0.2673	0.6368	(0.11,1.16)
21	29	J	Clonazapam	N	Psychodynamic psychotherapy	0.45	0.24	0.4508	(-0.02,0.92)
21	30	J	Clonazapam	O	CBT group	0.2165	0.1925	0.2165	(-0.16,0.59)
21	31	J	Clonazapam	O	CBT group Heimberg	0.2698	0.1832	0.2706	(-0.09,0.63)
21	32	J	Clonazapam	O	CBT group Enhanced	-0.02839	0.2575	-0.02707	(-0.54,0.48)
21	33	J	Clonazapam	P	Cognitive therapy shortened sessions	0.09965	0.2159	0.09938	(-0.32,0.52)
21	34	J	Clonazapam	P	CBT individual Heimberg	0.04838	0.2744	0.04788	(-0.49,0.59)
21	35	J	Clonazapam	P	CBT individual	-0.1163	0.222	-0.1157	(-0.56,0.32)
21	36	J	Clonazapam	P	Cognitive therapy	-0.4875	0.2256	-0.4864	(-0.93,-0.05)
21	37	J	Clonazapam	Q	CBT group + Fluoxetine	0.1175	0.2429	0.1176	(-0.36,0.59)
21	38	J	Clonazapam	Q	Psychodynamic + Clonazepam	-0.2117	0.2483	-0.2121	(-0.70,0.28)
21	39	J	Clonazapam	Q	Paroxetine + Clonazapam	-0.2822	0.3132	-0.2807	(-0.90,0.33)
21	40	J	Clonazapam	Q	CBT group + Moclobemide	-0.1604	0.2833	-0.1609	(-0.72,0.40)
21	41	J	Clonazapam	Q	CBT group + Phenelzine	-0.6133	0.2467	-0.6121	(-1.10,-0.13)
22	23	K	Moclobemide	K	Phenelzine	-0.5401	0.1466	-0.5395	(-0.83,-0.25)
22	24	K	Moclobemide	L	Exposure in vivo	-0.09445	0.1758	-0.0933	(-0.44,0.25)
22	25	K	Moclobemide	L	Social skills training	-0.1445	0.2816	-0.1442	(-0.70,0.41)
22	26	K	Moclobemide	M	Supportive therapy	0.4744	0.2576	0.4732	(-0.03,0.98)
22	27	K	Moclobemide	M	Mindfulness	0.3413	0.2439	0.3419	(-0.14,0.82)
22	28	K	Moclobemide	M	Interpersonal psychotherapy	0.3008	0.2351	0.3013	(-0.17,0.76)
22	29	K	Moclobemide	N	Psychodynamic psychotherapy	0.1146	0.2042	0.1143	(-0.29,0.52)
22	30	K	Moclobemide	O	CBT group	-0.1189	0.1476	-0.1186	(-0.41,0.17)
22	31	K	Moclobemide	O	CBT group Heimberg	-0.06554	0.1483	-0.06518	(-0.36,0.23)
22	32	K	Moclobemide	O	CBT group Enhanced	-0.3638	0.226	-0.3621	(-0.81,0.08)
22	33	K	Moclobemide	P	Cognitive therapy shortened sessions	-0.2357	0.1769	-0.2358	(-0.58,0.11)
22	34	K	Moclobemide	P	CBT individual Heimberg	-0.287	0.2464	-0.288	(-0.77,0.20)
22	35	K	Moclobemide	P	CBT individual	-0.4516	0.1635	-0.4518	(-0.77,-0.13)
22	36	K	Moclobemide	P	Cognitive therapy	-0.8229	0.1866	-0.8222	(-1.19,-0.46)
22	37	K	Moclobemide	Q	CBT group + Fluoxetine	-0.2179	0.2078	-0.2185	(-0.63,0.19)
22	38	K	Moclobemide	Q	Psychodynamic + Clonazepam	-0.5471	0.28	-0.5483	(-1.09,0.01)
22	39	K	Moclobemide	Q	Paroxetine + Clonazapam	-0.6176	0.2892	-0.6157	(-1.19,-0.06)
22	40	K	Moclobemide	Q	CBT group + Moclobemide	-0.4958	0.2407	-0.4969	(-0.97,-0.02)
22	41	K	Moclobemide	Q	CBT group + Phenelzine	-0.9487	0.2158	-0.9482	(-1.37,-0.53)
23	24	K	Phenelzine	L	Exposure in vivo	0.4456	0.1747	0.4454	(0.10,0.79)
23	25	K	Phenelzine	L	Social skills training	0.3956	0.2808	0.395	(-0.16,0.95)
23	26	K	Phenelzine	M	Supportive therapy	1.015	0.2628	1.014	(0.50,1.53)
23	27	K	Phenelzine	M	Mindfulness	0.8814	0.2413	0.8817	(0.41,1.35)
23	28	K	Phenelzine	M	Interpersonal psychotherapy	0.8409	0.2369	0.8421	(0.37,1.31)
23	29	K	Phenelzine	N	Psychodynamic psychotherapy	0.6547	0.2052	0.6549	(0.25,1.06)
23	30	K	Phenelzine	O	CBT group	0.4212	0.1473	0.4222	(0.13,0.71)
23	31	K	Phenelzine	O	CBT group Heimberg	0.4746	0.1333	0.4749	(0.21,0.74)
23	32	K	Phenelzine	O	CBT group Enhanced	0.1763	0.2226	0.1782	(-0.26,0.61)
23	33	K	Phenelzine	P	Cognitive therapy shortened sessions	0.3044	0.1778	0.3058	(-0.05,0.65)
23	34	K	Phenelzine	P	CBT individual Heimberg	0.2531	0.2475	0.2513	(-0.23,0.74)
23	35	K	Phenelzine	P	CBT individual	0.08845	0.1824	0.08767	(-0.27,0.45)
23	36	K	Phenelzine	P	Cognitive therapy	-0.2828	0.1885	-0.2818	(-0.66,0.08)
23	37	K	Phenelzine	Q	CBT group + Fluoxetine	0.3222	0.212	0.3225	(-0.10,0.74)
23	38	K	Phenelzine	Q	Psychodynamic + Clonazepam	-0.006972	0.2804	-0.007813	(-0.56,0.54)
23	39	K	Phenelzine	Q	Paroxetine + Clonazapam	-0.07753	0.2928	-0.07473	(-0.66,0.49)
23	40	K	Phenelzine	Q	CBT group + Moclobemide	0.04428	0.2579	0.04245	(-0.46,0.56)
23	41	K	Phenelzine	Q	CBT group + Phenelzine	-0.4086	0.199	-0.4086	(-0.80,-0.02)
24	25	L	Exposure in vivo	L	Social skills training	-0.05001	0.2216	-0.05019	(-0.49,0.39)
24	26	L	Exposure in vivo	M	Supportive therapy	0.5689	0.2587	0.5673	(0.07,1.08)
24	27	L	Exposure in vivo	M	Mindfulness	0.4357	0.2377	0.4354	(-0.03,0.91)
24	28	L	Exposure in vivo	M	Interpersonal psychotherapy	0.3953	0.2288	0.3951	(-0.05,0.85)
24	29	L	Exposure in vivo	N	Psychodynamic psychotherapy	0.2091	0.1917	0.2074	(-0.17,0.59)
24	30	L	Exposure in vivo	O	CBT group	-0.02441	0.1224	-0.02469	(-0.26,0.22)
24	31	L	Exposure in vivo	O	CBT group Heimberg	0.0289	0.1464	0.0289	(-0.26,0.32)
24	32	L	Exposure in vivo	O	CBT group Enhanced	-0.2693	0.2145	-0.2692	(-0.69,0.15)
24	33	L	Exposure in vivo	P	Cognitive therapy shortened sessions	-0.1413	0.16	-0.1419	(-0.46,0.17)
24	34	L	Exposure in vivo	P	CBT individual Heimberg	-0.1926	0.2344	-0.1934	(-0.65,0.27)
24	35	L	Exposure in vivo	P	CBT individual	-0.3572	0.1829	-0.3576	(-0.72,0.00)
24	36	L	Exposure in vivo	P	Cognitive therapy	-0.7285	0.168	-0.7291	(-1.06,-0.40)
24	37	L	Exposure in vivo	Q	CBT group + Fluoxetine	-0.1235	0.2108	-0.1239	(-0.54,0.29)
24	38	L	Exposure in vivo	Q	Psychodynamic + Clonazepam	-0.4526	0.2893	-0.4534	(-1.02,0.12)
24	39	L	Exposure in vivo	Q	Paroxetine + Clonazapam	-0.5232	0.3049	-0.5207	(-1.13,0.07)
24	40	L	Exposure in vivo	Q	CBT group + Moclobemide	-0.4014	0.2659	-0.4019	(-0.92,0.12)
24	41	L	Exposure in vivo	Q	CBT group + Phenelzine	-0.8542	0.2318	-0.8542	(-1.31,-0.40)
25	26	L	Social skills training	M	Supportive therapy	0.6189	0.3397	0.6173	(-0.04,1.29)
25	27	L	Social skills training	M	Mindfulness	0.4857	0.3245	0.4866	(-0.15,1.12)
25	28	L	Social skills training	M	Interpersonal psychotherapy	0.4453	0.3173	0.446	(-0.18,1.07)
25	29	L	Social skills training	N	Psychodynamic psychotherapy	0.2591	0.2925	0.259	(-0.31,0.84)
25	30	L	Social skills training	O	CBT group	0.0256	0.2532	0.02528	(-0.47,0.52)
25	31	L	Social skills training	O	CBT group Heimberg	0.07891	0.2645	0.07936	(-0.44,0.60)
25	32	L	Social skills training	O	CBT group Enhanced	-0.2193	0.308	-0.2192	(-0.83,0.39)
25	33	L	Social skills training	P	Cognitive therapy shortened sessions	-0.09128	0.2731	-0.09128	(-0.63,0.44)
25	34	L	Social skills training	P	CBT individual Heimberg	-0.1426	0.3233	-0.1425	(-0.78,0.49)
25	35	L	Social skills training	P	CBT individual	-0.3072	0.2862	-0.3076	(-0.87,0.26)
25	36	L	Social skills training	P	Cognitive therapy	-0.6785	0.2774	-0.6785	(-1.22,-0.13)
25	37	L	Social skills training	Q	CBT group + Fluoxetine	-0.07344	0.3052	-0.0719	(-0.67,0.52)
25	38	L	Social skills training	Q	Psychodynamic + Clonazepam	-0.4026	0.3632	-0.4008	(-1.12,0.31)
25	39	L	Social skills training	Q	Paroxetine + Clonazapam	-0.4732	0.3751	-0.4699	(-1.21,0.26)
25	40	L	Social skills training	Q	CBT group + Moclobemide	-0.3514	0.344	-0.3513	(-1.03,0.32)
25	41	L	Social skills training	Q	CBT group + Phenelzine	-0.8042	0.3199	-0.804	(-1.43,-0.17)
26	27	M	Supportive therapy	M	Mindfulness	-0.1332	0.2735	-0.1304	(-0.68,0.40)
26	28	M	Supportive therapy	M	Interpersonal psychotherapy	-0.1736	0.2159	-0.1728	(-0.60,0.25)
26	29	M	Supportive therapy	N	Psychodynamic psychotherapy	-0.3598	0.2718	-0.3589	(-0.90,0.17)
26	30	M	Supportive therapy	O	CBT group	-0.5933	0.2411	-0.5918	(-1.07,-0.13)
26	31	M	Supportive therapy	O	CBT group Heimberg	-0.54	0.2468	-0.5385	(-1.03,-0.06)
26	32	M	Supportive therapy	O	CBT group Enhanced	-0.8382	0.2981	-0.8368	(-1.43,-0.26)
26	33	M	Supportive therapy	P	Cognitive therapy shortened sessions	-0.7102	0.2469	-0.7096	(-1.20,-0.23)
26	34	M	Supportive therapy	P	CBT individual Heimberg	-0.7614	0.3048	-0.7613	(-1.36,-0.17)
26	35	M	Supportive therapy	P	CBT individual	-0.9261	0.2343	-0.9263	(-1.39,-0.47)
26	36	M	Supportive therapy	P	Cognitive therapy	-1.297	0.268	-1.297	(-1.82,-0.77)
26	37	M	Supportive therapy	Q	CBT group + Fluoxetine	-0.6923	0.2926	-0.6912	(-1.27,-0.12)
26	38	M	Supportive therapy	Q	Psychodynamic + Clonazepam	-1.021	0.3508	-1.022	(-1.71,-0.33)
26	39	M	Supportive therapy	Q	Paroxetine + Clonazapam	-1.092	0.3634	-1.087	(-1.81,-0.39)
26	40	M	Supportive therapy	Q	CBT group + Moclobemide	-0.9702	0.3205	-0.9691	(-1.60,-0.34)
26	41	M	Supportive therapy	Q	CBT group + Phenelzine	-1.423	0.3044	-1.423	(-2.02,-0.83)
27	28	M	Mindfulness	M	Interpersonal psychotherapy	-0.04043	0.2543	-0.04137	(-0.54,0.46)
27	29	M	Mindfulness	N	Psychodynamic psychotherapy	-0.2267	0.2594	-0.2267	(-0.73,0.28)
27	30	M	Mindfulness	O	CBT group	-0.4601	0.216	-0.4595	(-0.88,-0.04)
27	31	M	Mindfulness	O	CBT group Heimberg	-0.4068	0.2141	-0.4072	(-0.83,0.01)
27	32	M	Mindfulness	O	CBT group Enhanced	-0.705	0.2785	-0.7043	(-1.25,-0.16)
27	33	M	Mindfulness	P	Cognitive therapy shortened sessions	-0.577	0.2352	-0.5776	(-1.04,-0.12)
27	34	M	Mindfulness	P	CBT individual Heimberg	-0.6283	0.2924	-0.6285	(-1.20,-0.05)
27	35	M	Mindfulness	P	CBT individual	-0.7929	0.2452	-0.794	(-1.27,-0.31)
27	36	M	Mindfulness	P	Cognitive therapy	-1.164	0.2529	-1.164	(-1.66,-0.67)
27	37	M	Mindfulness	Q	CBT group + Fluoxetine	-0.5592	0.2744	-0.5582	(-1.10,-0.02)
27	38	M	Mindfulness	Q	Psychodynamic + Clonazepam	-0.8883	0.3352	-0.8883	(-1.55,-0.23)
27	39	M	Mindfulness	Q	Paroxetine + Clonazapam	-0.9589	0.3506	-0.957	(-1.65,-0.27)
27	40	M	Mindfulness	Q	CBT group + Moclobemide	-0.8371	0.3148	-0.8381	(-1.45,-0.22)
27	41	M	Mindfulness	Q	CBT group + Phenelzine	-1.29	0.285	-1.291	(-1.85,-0.73)
28	29	M	Interpersonal psychotherapy	N	Psychodynamic psychotherapy	-0.1862	0.2422	-0.186	(-0.66,0.29)
28	30	M	Interpersonal psychotherapy	O	CBT group	-0.4197	0.2088	-0.4196	(-0.83,-0.01)
28	31	M	Interpersonal psychotherapy	O	CBT group Heimberg	-0.3664	0.218	-0.3657	(-0.80,0.06)
28	32	M	Interpersonal psychotherapy	O	CBT group Enhanced	-0.6646	0.2735	-0.6645	(-1.21,-0.13)
28	33	M	Interpersonal psychotherapy	P	Cognitive therapy shortened sessions	-0.5366	0.2071	-0.536	(-0.94,-0.13)
28	34	M	Interpersonal psychotherapy	P	CBT individual Heimberg	-0.5878	0.2806	-0.5883	(-1.14,-0.04)
28	35	M	Interpersonal psychotherapy	P	CBT individual	-0.7525	0.2257	-0.7523	(-1.20,-0.31)
28	36	M	Interpersonal psychotherapy	P	Cognitive therapy	-1.124	0.2408	-1.124	(-1.60,-0.65)
28	37	M	Interpersonal psychotherapy	Q	CBT group + Fluoxetine	-0.5187	0.2689	-0.5181	(-1.05,0.01)
28	38	M	Interpersonal psychotherapy	Q	Psychodynamic + Clonazepam	-0.8479	0.3325	-0.8489	(-1.50,-0.19)
28	39	M	Interpersonal psychotherapy	Q	Paroxetine + Clonazapam	-0.9184	0.3451	-0.9161	(-1.60,-0.25)
28	40	M	Interpersonal psychotherapy	Q	CBT group + Moclobemide	-0.7966	0.3054	-0.7958	(-1.40,-0.20)
28	41	M	Interpersonal psychotherapy	Q	CBT group + Phenelzine	-1.25	0.2817	-1.25	(-1.80,-0.70)
29	30	N	Psychodynamic psychotherapy	O	CBT group	-0.2335	0.1687	-0.2326	(-0.57,0.10)
29	31	N	Psychodynamic psychotherapy	O	CBT group Heimberg	-0.1802	0.1836	-0.1799	(-0.54,0.18)
29	32	N	Psychodynamic psychotherapy	O	CBT group Enhanced	-0.4784	0.2412	-0.4784	(-0.95,-0.01)
29	33	N	Psychodynamic psychotherapy	P	Cognitive therapy shortened sessions	-0.3503	0.1641	-0.3501	(-0.67,-0.03)
29	34	N	Psychodynamic psychotherapy	P	CBT individual Heimberg	-0.4016	0.2516	-0.4004	(-0.90,0.09)
29	35	N	Psychodynamic psychotherapy	P	CBT individual	-0.5662	0.1967	-0.5667	(-0.95,-0.18)
29	36	N	Psychodynamic psychotherapy	P	Cognitive therapy	-0.9375	0.208	-0.9373	(-1.35,-0.53)
29	37	N	Psychodynamic psychotherapy	Q	CBT group + Fluoxetine	-0.3325	0.2396	-0.3299	(-0.81,0.13)
29	38	N	Psychodynamic psychotherapy	Q	Psychodynamic + Clonazepam	-0.6617	0.31	-0.6628	(-1.27,-0.05)
29	39	N	Psychodynamic psychotherapy	Q	Paroxetine + Clonazapam	-0.7322	0.3244	-0.7288	(-1.38,-0.10)
29	40	N	Psychodynamic psychotherapy	Q	CBT group + Moclobemide	-0.6104	0.2825	-0.6108	(-1.16,-0.05)
29	41	N	Psychodynamic psychotherapy	Q	CBT group + Phenelzine	-1.063	0.2555	-1.064	(-1.56,-0.56)
30	31	O	CBT group	O	CBT group Heimberg	0.05331	0.1172	0.05319	(-0.18,0.28)
30	32	O	CBT group	O	CBT group Enhanced	-0.2449	0.1848	-0.2438	(-0.61,0.11)
30	33	O	CBT group	P	Cognitive therapy shortened sessions	-0.1169	0.1259	-0.1171	(-0.36,0.13)
30	34	O	CBT group	P	CBT individual Heimberg	-0.1682	0.2184	-0.1694	(-0.59,0.26)
30	35	O	CBT group	P	CBT individual	-0.3328	0.1585	-0.3331	(-0.64,-0.02)
30	36	O	CBT group	P	Cognitive therapy	-0.7041	0.1567	-0.7043	(-1.01,-0.40)
30	37	O	CBT group	Q	CBT group + Fluoxetine	-0.09904	0.1801	-0.09865	(-0.45,0.25)
30	38	O	CBT group	Q	Psychodynamic + Clonazepam	-0.4282	0.2737	-0.4286	(-0.97,0.11)
30	39	O	CBT group	Q	Paroxetine + Clonazapam	-0.4988	0.289	-0.4951	(-1.08,0.06)
30	40	O	CBT group	Q	CBT group + Moclobemide	-0.377	0.2481	-0.3777	(-0.86,0.12)
30	41	O	CBT group	Q	CBT group + Phenelzine	-0.8298	0.2117	-0.8291	(-1.25,-0.42)
31	32	O	CBT group Heimberg	O	CBT group Enhanced	-0.2982	0.2031	-0.2972	(-0.70,0.10)
31	33	O	CBT group Heimberg	P	Cognitive therapy shortened sessions	-0.1702	0.1523	-0.1703	(-0.47,0.13)
31	34	O	CBT group Heimberg	P	CBT individual Heimberg	-0.2215	0.2284	-0.2227	(-0.67,0.23)
31	35	O	CBT group Heimberg	P	CBT individual	-0.3861	0.1672	-0.3859	(-0.71,-0.06)
31	36	O	CBT group Heimberg	P	Cognitive therapy	-0.7574	0.1698	-0.7567	(-1.09,-0.43)
31	37	O	CBT group Heimberg	Q	CBT group + Fluoxetine	-0.1524	0.1999	-0.1524	(-0.55,0.24)
31	38	O	CBT group Heimberg	Q	Psychodynamic + Clonazepam	-0.4815	0.2708	-0.4824	(-1.01,0.05)
31	39	O	CBT group Heimberg	Q	Paroxetine + Clonazapam	-0.5521	0.2892	-0.5506	(-1.13,0.01)
31	40	O	CBT group Heimberg	Q	CBT group + Moclobemide	-0.4303	0.2512	-0.432	(-0.92,0.07)
31	41	O	CBT group Heimberg	Q	CBT group + Phenelzine	-0.8831	0.1985	-0.8827	(-1.27,-0.49)
32	33	O	CBT group Enhanced	P	Cognitive therapy shortened sessions	0.128	0.2176	0.1275	(-0.30,0.56)
32	34	O	CBT group Enhanced	P	CBT individual Heimberg	0.07677	0.2809	0.07572	(-0.47,0.63)
32	35	O	CBT group Enhanced	P	CBT individual	-0.08786	0.235	-0.0891	(-0.54,0.38)
32	36	O	CBT group Enhanced	P	Cognitive therapy	-0.4591	0.2337	-0.4597	(-0.92,0.00)
32	37	O	CBT group Enhanced	Q	CBT group + Fluoxetine	0.1459	0.2552	0.1468	(-0.36,0.65)
32	38	O	CBT group Enhanced	Q	Psychodynamic + Clonazepam	-0.1833	0.323	-0.1845	(-0.82,0.46)
32	39	O	CBT group Enhanced	Q	Paroxetine + Clonazapam	-0.2538	0.336	-0.2511	(-0.92,0.40)
32	40	O	CBT group Enhanced	Q	CBT group + Moclobemide	-0.132	0.3021	-0.1328	(-0.72,0.46)
32	41	O	CBT group Enhanced	Q	CBT group + Phenelzine	-0.5849	0.2683	-0.5856	(-1.11,-0.06)
33	34	P	Cognitive therapy shortened sessions	P	CBT individual Heimberg	-0.05128	0.2251	-0.05155	(-0.49,0.39)
33	35	P	Cognitive therapy shortened sessions	P	CBT individual	-0.2159	0.1742	-0.2159	(-0.56,0.13)
33	36	P	Cognitive therapy shortened sessions	P	Cognitive therapy	-0.5872	0.1782	-0.5863	(-0.94,-0.24)
33	37	P	Cognitive therapy shortened sessions	Q	CBT group + Fluoxetine	0.01784	0.2125	0.01898	(-0.40,0.43)
33	38	P	Cognitive therapy shortened sessions	Q	Psychodynamic + Clonazepam	-0.3113	0.2918	-0.3114	(-0.89,0.26)
33	39	P	Cognitive therapy shortened sessions	Q	Paroxetine + Clonazapam	-0.3819	0.3067	-0.3805	(-0.99,0.21)
33	40	P	Cognitive therapy shortened sessions	Q	CBT group + Moclobemide	-0.2601	0.2649	-0.2612	(-0.78,0.26)
33	41	P	Cognitive therapy shortened sessions	Q	CBT group + Phenelzine	-0.7129	0.2336	-0.7118	(-1.17,-0.26)
34	35	P	CBT individual Heimberg	P	CBT individual	-0.1646	0.2402	-0.1637	(-0.64,0.31)
34	36	P	CBT individual Heimberg	P	Cognitive therapy	-0.5359	0.2432	-0.5332	(-1.03,-0.07)
34	37	P	CBT individual Heimberg	Q	CBT group + Fluoxetine	0.06911	0.2746	0.07053	(-0.47,0.60)
34	38	P	CBT individual Heimberg	Q	Psychodynamic + Clonazepam	-0.2601	0.3373	-0.2608	(-0.92,0.41)
34	39	P	CBT individual Heimberg	Q	Paroxetine + Clonazapam	-0.3306	0.3515	-0.3283	(-1.02,0.35)
34	40	P	CBT individual Heimberg	Q	CBT group + Moclobemide	-0.2088	0.3156	-0.2086	(-0.83,0.41)
34	41	P	CBT individual Heimberg	Q	CBT group + Phenelzine	-0.6617	0.2908	-0.6609	(-1.24,-0.09)
35	36	P	CBT individual	P	Cognitive therapy	-0.3713	0.1919	-0.3705	(-0.75,0.00)
35	37	P	CBT individual	Q	CBT group + Fluoxetine	0.2337	0.223	0.2348	(-0.21,0.67)
35	38	P	CBT individual	Q	Psychodynamic + Clonazepam	-0.09542	0.2939	-0.09619	(-0.67,0.48)
35	39	P	CBT individual	Q	Paroxetine + Clonazapam	-0.166	0.3043	-0.1652	(-0.77,0.43)
35	40	P	CBT individual	Q	CBT group + Moclobemide	-0.04417	0.2414	-0.04382	(-0.52,0.43)
35	41	P	CBT individual	Q	CBT group + Phenelzine	-0.497	0.2361	-0.4971	(-0.97,-0.03)
36	37	P	Cognitive therapy	Q	CBT group + Fluoxetine	0.605	0.2243	0.6065	(0.16,1.04)
36	38	P	Cognitive therapy	Q	Psychodynamic + Clonazepam	0.2759	0.2984	0.275	(-0.31,0.86)
36	39	P	Cognitive therapy	Q	Paroxetine + Clonazapam	0.2053	0.3117	0.2064	(-0.41,0.81)
36	40	P	Cognitive therapy	Q	CBT group + Moclobemide	0.3271	0.2731	0.3265	(-0.21,0.87)
36	41	P	Cognitive therapy	Q	CBT group + Phenelzine	-0.1258	0.2405	-0.1271	(-0.60,0.35)
37	38	Q	CBT group + Fluoxetine	Q	Psychodynamic + Clonazepam	-0.3292	0.2994	-0.3266	(-0.93,0.25)
37	39	Q	CBT group + Fluoxetine	Q	Paroxetine + Clonazapam	-0.3997	0.3113	-0.3938	(-1.03,0.20)
37	40	Q	CBT group + Fluoxetine	Q	CBT group + Moclobemide	-0.2779	0.2772	-0.2765	(-0.83,0.26)
37	41	Q	CBT group + Fluoxetine	Q	CBT group + Phenelzine	-0.7308	0.2612	-0.7277	(-1.25,-0.22)
38	39	Q	Psychodynamic + Clonazepam	Q	Paroxetine + Clonazapam	-0.07056	0.3478	-0.06747	(-0.77,0.61)
38	40	Q	Psychodynamic + Clonazepam	Q	CBT group + Moclobemide	0.05125	0.3252	0.05096	(-0.59,0.69)
38	41	Q	Psychodynamic + Clonazepam	Q	CBT group + Phenelzine	-0.4016	0.3031	-0.3962	(-1.01,0.18)
39	40	Q	Paroxetine + Clonazapam	Q	CBT group + Moclobemide	0.1218	0.3334	0.1188	(-0.53,0.79)
39	41	Q	Paroxetine + Clonazapam	Q	CBT group + Phenelzine	-0.3311	0.312	-0.3273	(-0.95,0.27)
40	41	Q	CBT group + Moclobemide	Q	CBT group + Phenelzine	-0.4529	0.2887	-0.4479	(-1.03,0.10)

## Sheet: Study effects
	ID	na	t1	t2	t3	t4	t5	y2	Var2	y3	Var3	y4	Var4	y5	Var5	V	#		ID
1	BOWLER2012	2	1	6	NA	NA	NA	-0.916255	0.101295	NA	NA	NA	NA	NA	NA	NA	#	1	BOWLER2012
2	ABRAMOWITZ2009	2	1	7	NA	NA	NA	-0.956381	0.151841	NA	NA	NA	NA	NA	NA	NA	#	2	ABRAMOWITZ2009
3	ANDERSSON2012	2	1	8	NA	NA	NA	-0.768207	0.0156737	NA	NA	NA	NA	NA	NA	NA	#	3	ANDERSSON2012
4	BERGER2009	2	1	8	NA	NA	NA	-0.748858	0.0630471	NA	NA	NA	NA	NA	NA	NA	#	4	BERGER2009
5	CARLBRING2007	2	1	8	NA	NA	NA	-1.24843	0.0596784	NA	NA	NA	NA	NA	NA	NA	#	5	CARLBRING2007
6	TITOV2008a	2	1	8	NA	NA	NA	-0.944181	0.0357486	NA	NA	NA	NA	NA	NA	NA	#	6	TITOV2008a
7	TITOV2008b	2	1	8	NA	NA	NA	-0.944181	0.0357486	NA	NA	NA	NA	NA	NA	NA	#	7	TITOV2008b
8	MUNJACK1990	2	1	21	NA	NA	NA	-0.85709	0.147923	NA	NA	NA	NA	NA	NA	NA	#	8	MUNJACK1990
9	ANDERSSON2006	2	1	24	NA	NA	NA	-0.629537	0.0505085	NA	NA	NA	NA	NA	NA	NA	#	9	ANDERSSON2006
10	ALDEN2011	2	1	30	NA	NA	NA	-1.88839	0.0786519	NA	NA	NA	NA	NA	NA	NA	#	10	ALDEN2011
11	WONG2006	2	1	31	NA	NA	NA	-0.905685	0.123646	NA	NA	NA	NA	NA	NA	NA	#	11	WONG2006
12	GOLDIN2012	2	1	34	NA	NA	NA	-0.454393	0.0535962	NA	NA	NA	NA	NA	NA	NA	#	12	GOLDIN2012
13	LEDLEY2009	2	1	34	NA	NA	NA	-1.69606	0.111473	NA	NA	NA	NA	NA	NA	NA	#	13	LEDLEY2009
14	FELTNER2011	2	2	9	NA	NA	NA	-0.500842	0.0249222	NA	NA	NA	NA	NA	NA	NA	#	14	FELTNER2011
15	PANDE2004	2	2	9	NA	NA	NA	-0.196526	0.0316738	NA	NA	NA	NA	NA	NA	NA	#	15	PANDE2004
16	ZHANG2005	2	2	10	NA	NA	NA	-0.398834	0.198957	NA	NA	NA	NA	NA	NA	NA	#	16	ZHANG2005
17	PANDE1999	2	2	11	NA	NA	NA	-0.494518	0.0448842	NA	NA	NA	NA	NA	NA	NA	#	17	PANDE1999
18	SCHUTTERS2010	2	2	12	NA	NA	NA	-0.33308	0.0546928	NA	NA	NA	NA	NA	NA	NA	#	18	SCHUTTERS2010
19	LIEBOWITZ2003	2	2	13	NA	NA	NA	-0.371851	0.00772113	NA	NA	NA	NA	NA	NA	NA	#	19	LIEBOWITZ2003
20	VAN-AMERINGEN2001	2	2	13	NA	NA	NA	-0.909	0.0162413	NA	NA	NA	NA	NA	NA	NA	#	20	VAN-AMERINGEN2001
21	FURMARK2005	2	2	14	NA	NA	NA	-0.373083	0.121369	NA	NA	NA	NA	NA	NA	NA	#	21	FURMARK2005
22	KASPER2005	2	2	15	NA	NA	NA	-0.252778	0.00938783	NA	NA	NA	NA	NA	NA	NA	#	22	KASPER2005
23	KOBAK2002	2	2	16	NA	NA	NA	0.00170791	0.0505424	NA	NA	NA	NA	NA	NA	NA	#	23	KOBAK2002
24	ASAKURA2007	2	2	17	NA	NA	NA	-0.232335	0.0169226	NA	NA	NA	NA	NA	NA	NA	#	24	ASAKURA2007
25	DAVIDSON2004a	2	2	17	NA	NA	NA	-0.601887	0.0137766	NA	NA	NA	NA	NA	NA	NA	#	25	DAVIDSON2004a
26	STEIN1999	2	2	17	NA	NA	NA	-0.54967	0.0362533	NA	NA	NA	NA	NA	NA	NA	#	26	STEIN1999
27	VAN-VLIET1994	2	2	17	NA	NA	NA	-0.848389	0.147448	NA	NA	NA	NA	NA	NA	NA	#	27	VAN-VLIET1994
28	WESTENBERG2004	2	2	17	NA	NA	NA	-0.420396	0.0113718	NA	NA	NA	NA	NA	NA	NA	#	28	WESTENBERG2004
29	ALLGULANDER1999	2	2	18	NA	NA	NA	-1.08382	0.0390773	NA	NA	NA	NA	NA	NA	NA	#	29	ALLGULANDER1999
30	BALDWIN1999	2	2	18	NA	NA	NA	-0.461624	0.0107462	NA	NA	NA	NA	NA	NA	NA	#	30	BALDWIN1999
31	LEPOLA2004	2	2	18	NA	NA	NA	-0.625979	0.00856102	NA	NA	NA	NA	NA	NA	NA	#	31	LEPOLA2004
32	STEIN1998	2	2	18	NA	NA	NA	-0.887545	0.019421	NA	NA	NA	NA	NA	NA	NA	#	32	STEIN1998
33	TAUSCHER2010	2	2	18	NA	NA	NA	-0.220551	0.0558338	NA	NA	NA	NA	NA	NA	NA	#	33	TAUSCHER2010
34	LIEBOWITZ2005a	2	2	19	NA	NA	NA	-0.325878	0.0122587	NA	NA	NA	NA	NA	NA	NA	#	34	LIEBOWITZ2005a
35	RICKELS2004	2	2	19	NA	NA	NA	-0.258515	0.0126918	NA	NA	NA	NA	NA	NA	NA	#	35	RICKELS2004
36	DAVIDSON1993	2	2	21	NA	NA	NA	-0.910792	0.0444408	NA	NA	NA	NA	NA	NA	NA	#	36	DAVIDSON1993
37	BURROWS1997	2	2	22	NA	NA	NA	-0.372849	0.00861599	NA	NA	NA	NA	NA	NA	NA	#	37	BURROWS1997
38	SCHNEIER1998	2	2	22	NA	NA	NA	-0.338845	0.0426988	NA	NA	NA	NA	NA	NA	NA	#	38	SCHNEIER1998
39	STEIN2002a	2	2	22	NA	NA	NA	-0.193059	0.010617	NA	NA	NA	NA	NA	NA	NA	#	39	STEIN2002a
40	LIEBOWITZ1990	2	2	23	NA	NA	NA	-0.328359	0.060604	NA	NA	NA	NA	NA	NA	NA	#	40	LIEBOWITZ1990
41	KNIJNIK2004	2	3	29	NA	NA	NA	0.0113635	0.10672	NA	NA	NA	NA	NA	NA	NA	#	41	KNIJNIK2004
42	BJORNSSON2011	2	3	30	NA	NA	NA	0.407883	0.072991	NA	NA	NA	NA	NA	NA	NA	#	42	BJORNSSON2011
43	HEIMBERG1990	2	3	31	NA	NA	NA	-0.20129	0.0756122	NA	NA	NA	NA	NA	NA	NA	#	43	HEIMBERG1990
44	JAZAIERI2012	2	4	27	NA	NA	NA	-0.154772	0.0785974	NA	NA	NA	NA	NA	NA	NA	#	44	JAZAIERI2012
45	TITOV2010b	2	6	6	NA	NA	NA	0.151446	0.030368	NA	NA	NA	NA	NA	NA	NA	#	45	TITOV2010b
46	TITOV2009b	2	6	8	NA	NA	NA	-0.27599	0.0202902	NA	NA	NA	NA	NA	NA	NA	#	46	TITOV2009b
47	TITOV2009a	2	8	8	NA	NA	NA	0.0076611	0.0399511	NA	NA	NA	NA	NA	NA	NA	#	47	TITOV2009a
48	ANDREWS2011	2	8	30	NA	NA	NA	-0.0984546	0.0956402	NA	NA	NA	NA	NA	NA	NA	#	48	ANDREWS2011
49	HEDMAN2011	2	8	31	NA	NA	NA	0.23001	0.0245283	NA	NA	NA	NA	NA	NA	NA	#	49	HEDMAN2011
50	SEEDAT2004	2	18	39	NA	NA	NA	-0.431875	0.10843	NA	NA	NA	NA	NA	NA	NA	#	50	SEEDAT2004
51	OTTO2000	2	21	31	NA	NA	NA	0.106403	0.0642614	NA	NA	NA	NA	NA	NA	NA	#	51	OTTO2000
52	KNIJNIK2008	2	21	38	NA	NA	NA	-0.107229	0.0683837	NA	NA	NA	NA	NA	NA	NA	#	52	KNIJNIK2008
53	STRAVYNSKI2000	2	24	25	NA	NA	NA	-0.012651	0.0507805	NA	NA	NA	NA	NA	NA	NA	#	53	STRAVYNSKI2000
54	BORGEAT2009	2	24	30	NA	NA	NA	-0.194965	0.118891	NA	NA	NA	NA	NA	NA	NA	#	54	BORGEAT2009
55	MATTICK1988	2	24	30	NA	NA	NA	0.140741	0.0689124	NA	NA	NA	NA	NA	NA	NA	#	55	MATTICK1988
56	SALABERRIA1998	2	24	30	NA	NA	NA	0.0117953	0.0893729	NA	NA	NA	NA	NA	NA	NA	#	56	SALABERRIA1998
57	LIPSITZ2008	2	26	28	NA	NA	NA	-0.0842749	0.0586119	NA	NA	NA	NA	NA	NA	NA	#	57	LIPSITZ2008
58	COTTRAUX2000	2	26	35	NA	NA	NA	-1.15045	0.0663448	NA	NA	NA	NA	NA	NA	NA	#	58	COTTRAUX2000
59	PIET2010	2	27	30	NA	NA	NA	0.0128596	0.111968	NA	NA	NA	NA	NA	NA	NA	#	59	PIET2010
60	KOSZYCKI2007	2	27	31	NA	NA	NA	-0.765467	0.0575631	NA	NA	NA	NA	NA	NA	NA	#	60	KOSZYCKI2007
61	MCEVOY2009	2	30	30	NA	NA	NA	0.00507419	0.054167	NA	NA	NA	NA	NA	NA	NA	#	61	MCEVOY2009
62	MORGAN1999	2	30	30	NA	NA	NA	-0.588724	0.0972222	NA	NA	NA	NA	NA	NA	NA	#	62	MORGAN1999
63	MORTBERG2007	2	30	33	NA	NA	NA	-0.198936	0.0429563	NA	NA	NA	NA	NA	NA	NA	#	63	MORTBERG2007
64	HERBERT2005	2	31	31	NA	NA	NA	0.197864	0.0505176	NA	NA	NA	NA	NA	NA	NA	#	64	HERBERT2005
65	HERBERT2004	2	35	35	NA	NA	NA	0.831596	0.0944311	NA	NA	NA	NA	NA	NA	NA	#	65	HERBERT2004
66	Willutzki2004	2	35	35	NA	NA	NA	-0.299175	0.0463721	NA	NA	NA	NA	NA	NA	NA	#	66	Willutzki2004
67	CHUNG2008	3	1	5	7	NA	NA	-0.527617	0.132721	-0.582874	0.122468	NA	NA	NA	NA	0.0714286	#	67	CHUNG2008
68	FURMARK2009a	3	1	5	8	NA	NA	-0.667164	0.0390205	-0.625565	0.0389091	NA	NA	NA	NA	0.025	#	68	FURMARK2009a
69	TITOV2008c	3	1	6	8	NA	NA	-0.416244	0.0511176	-0.990529	0.0527759	NA	NA	NA	NA	0.0285714	#	69	TITOV2008c
70	FURMARK2002	3	1	14	30	NA	NA	-0.92853	0.272467	-1.5003	0.295118	NA	NA	NA	NA	0.166667	#	70	FURMARK2002
71	MATTICK1989	3	1	24	30	NA	NA	-0.552785	0.165503	-0.644021	0.166268	NA	NA	NA	NA	0.125	#	71	MATTICK1989
72	HOPE1995	3	1	24	31	NA	NA	-1.50056	0.167082	-1.06165	0.141288	NA	NA	NA	NA	0.1	#	72	HOPE1995
73	CLARK2006	3	1	24	36	NA	NA	-0.943374	0.0712963	-1.85445	0.078494	NA	NA	NA	NA	0.05	#	73	CLARK2006
74	STANGIER2011	3	1	28	33	NA	NA	-0.4422	0.0420046	-0.802897	0.0431602	NA	NA	NA	NA	0.0243902	#	74	STANGIER2011
75	LEICHSENRING2012	3	1	29	33	NA	NA	-0.866715	0.0199046	-1.28751	0.0202602	NA	NA	NA	NA	0.0165289	#	75	LEICHSENRING2012
76	EMMELKAMP2006	3	1	29	35	NA	NA	0.159265	0.105124	-0.0597244	0.114751	NA	NA	NA	NA	0.0625	#	76	EMMELKAMP2006
77	STANGIER2003	3	1	30	33	NA	NA	0.0326343	0.070637	-0.277731	0.0709691	NA	NA	NA	NA	0.047619	#	77	STANGIER2003
78	GRUBER2001	3	1	31	31	NA	NA	-1.19435	0.105779	-0.653248	0.0969647	NA	NA	NA	NA	0.0588235	#	78	GRUBER2001
79	ROBILLARD2010	3	1	35	35	NA	NA	-1.16605	0.104797	-1.28912	0.113175	NA	NA	NA	NA	0.0666667	#	79	ROBILLARD2010
80	CLARK2012	3	1	36	36	NA	NA	-1.62737	0.0569425	-1.90582	0.0599755	NA	NA	NA	NA	0.037037	#	80	CLARK2012
81	PFIZER2007	3	2	9	18	NA	NA	-0.0413757	0.0222859	-0.46966	0.0216382	NA	NA	NA	NA	0.0127389	#	81	PFIZER2007
82	CLARK2003	3	2	16	36	NA	NA	-0.131405	0.0713332	-0.738637	0.0720331	NA	NA	NA	NA	0.05	#	82	CLARK2003
83	GLAXOSMITHKLINE2006	3	2	18	18	NA	NA	-0.359611	0.0126743	-0.322238	0.0126038	NA	NA	NA	NA	0.00769231	#	83	GLAXOSMITHKLINE2006
84	LIEBOWITZ2002	3	2	18	18	NA	NA	-0.326378	0.0170019	-0.279703	0.017077	NA	NA	NA	NA	0.0108696	#	84	LIEBOWITZ2002
85	ALLGULANDER2004	3	2	18	19	NA	NA	-0.563788	0.0129125	-0.624386	0.0129189	NA	NA	NA	NA	0.00757576	#	85	ALLGULANDER2004
86	LIEBOWITZ2005b	3	2	18	19	NA	NA	-0.736713	0.0121745	-0.55901	0.0121386	NA	NA	NA	NA	0.00694444	#	86	LIEBOWITZ2005b
87	STEIN2005	3	2	19	19	NA	NA	-0.671891	0.0168895	-0.648881	0.0168479	NA	NA	NA	NA	0.00793651	#	87	STEIN2005
88	VERSIANI1992	3	2	22	23	NA	NA	-0.950674	0.0588655	-1.52695	0.0626678	NA	NA	NA	NA	0.0384615	#	88	VERSIANI1992
89	OOSTERBAAN2001	3	2	22	35	NA	NA	0.35607	0.077276	-0.344538	0.0772334	NA	NA	NA	NA	0.0526316	#	89	OOSTERBAAN2001
90	RAPEE2009	3	3	30	32	NA	NA	-0.169176	0.0329191	-0.507832	0.0306526	NA	NA	NA	NA	0.0208333	#	90	RAPEE2009
91	BERGER2011	3	6	8	8	NA	NA	-0.176934	0.0564282	-0.0852704	0.0563518	NA	NA	NA	NA	0.037037	#	91	BERGER2011
92	PRASKO2003	3	22	35	40	NA	NA	-0.845338	0.0780137	-0.681402	0.0797856	NA	NA	NA	NA	0.05	#	92	PRASKO2003
93	RAPEE2007	4	1	5	30	30	NA	-0.397452	0.0306991	-0.522932	0.0301054	-0.685473	0.0308479	NA	NA	0.0192308	#	93	RAPEE2007
94	BLOMHOFF2001	4	2	2	13	13	NA	-0.125406	0.0159632	-0.295252	0.0158573	-0.397863	0.0156767	NA	NA	0.0108696	#	94	BLOMHOFF2001
95	HEIMBERG1998	4	2	3	23	31	NA	-0.257543	0.0529004	-1.4032	0.055805	-0.311152	0.050953	NA	NA	0.037037	#	95	HEIMBERG1998
96	GELERNTER1991	4	2	20	23	31	NA	-0.117132	0.121723	-0.608019	0.118382	-0.118884	0.102051	NA	NA	0.0666667	#	96	GELERNTER1991
97	BLANCO2010	4	2	23	31	41	NA	-0.52162	0.0474918	-0.25323	0.0478098	-1.28244	0.0514487	NA	NA	0.037037	#	97	BLANCO2010
98	SMITS2006	4	3	24	24	24	NA	-0.494649	0.151436	0.0694574	0.143952	-0.332738	0.144903	NA	NA	0.0769231	#	98	SMITS2006
99	FURMARK2009b	4	5	7	8	8	NA	0.136747	0.0535445	0.0803208	0.0525792	0.411723	0.0529142	NA	NA	0.0344828	#	99	FURMARK2009b
100	LADER2004	5	2	15	15	15	18	-0.304881	0.0100632	-0.569978	0.0101792	-0.386029	0.0100136	-0.449314	0.0100034	0.00606061	#	100	LADER2004
101	DAVIDSON2004b	5	2	16	30	30	37	-0.671526	0.0261369	-0.497004	0.025201	-0.61434	0.0255422	-0.531314	0.0253784	0.0174672	#	101	DAVIDSON2004b

## Sheet: Recovery network
	Study	scale	na	t1	t2	t3	t4	r1	r2	r3	r4	n1	n2	n3	n4	y2	y3	y4	C	#		Study
1	ANDERSSON2012	3	2	1	8	NA	NA	12	46	NA	NA	102	102	NA	NA	1.39337	NA	NA	3	#	1	ANDERSSON2012
2	BERGER2009	3	2	1	8	NA	NA	0	17	NA	NA	21	31	NA	NA	1.35828	NA	NA	4	#	2	BERGER2009
3	ANDERSSON2006	3	2	1	24	NA	NA	6	13	NA	NA	32	30	NA	NA	1.14185	NA	NA	9	#	3	ANDERSSON2006
4	LEPOLA2004	1	2	2	18	NA	NA	8	25	NA	NA	186	189	NA	NA	1.1354	NA	NA	31	#	4	LEPOLA2004
5	LIEBOWITZ2005a	2	2	2	19	NA	NA	10	27	NA	NA	140	139	NA	NA	0.591077	NA	NA	34	#	5	LIEBOWITZ2005a
6	BJORNSSON2011	5	2	3	30	NA	NA	4	9	NA	NA	23	22	NA	NA	-0.739817	NA	NA	42	#	6	BJORNSSON2011
7	JAZAIERI2012	3	2	4	27	NA	NA	5	5	NA	NA	25	31	NA	NA	0.280725	NA	NA	44	#	7	JAZAIERI2012
8	HEDMAN2011	5	2	8	31	NA	NA	18	12	NA	NA	64	62	NA	NA	-0.417193	NA	NA	49	#	8	HEDMAN2011
9	KNIJNIK2008	2	2	21	38	NA	NA	1	3	NA	NA	29	29	NA	NA	0.194492	NA	NA	52	#	9	KNIJNIK2008
10	STRAVYNSKI2000	5	2	24	25	NA	NA	8	9	NA	NA	36	32	NA	NA	0.0229463	NA	NA	53	#	10	STRAVYNSKI2000
11	PIET2010	3	2	27	30	NA	NA	1	0	NA	NA	14	12	NA	NA	-0.0233248	NA	NA	59	#	11	PIET2010
12	MORTBERG2007	6	2	30	33	NA	NA	9	18	NA	NA	35	32	NA	NA	0.360831	NA	NA	63	#	12	MORTBERG2007
13	FURMARK2009a	3	3	1	5	8	NA	2	17	13	NA	40	40	40	NA	1.2101	1.13465	NA	68	#	13	FURMARK2009a
14	CLARK2006	5	3	1	24	36	NA	1	9	18	NA	20	21	21	NA	1.71109	3.3636	NA	73	#	14	CLARK2006
15	LEICHSENRING2012	2	3	1	29	33	NA	9	54	75	NA	79	207	209	NA	1.57205	2.33528	NA	75	#	15	LEICHSENRING2012
16	STANGIER2003	4	3	1	30	33	NA	1	24	17	NA	21	38	38	NA	-0.0591921	0.503747	NA	77	#	16	STANGIER2003
17	CLARK2012	3	3	1	36	36	NA	1	14	19	NA	27	28	27	NA	2.95173	3.45678	NA	80	#	17	CLARK2012
18	CLARK2003	3	3	2	16	36	NA	5	6	12	NA	20	20	20	NA	0.238343	1.33974	NA	82	#	18	CLARK2003
19	ALLGULANDER2004	2	3	2	18	19	NA	19	42	55	NA	146	144	144	NA	1.0226	1.13251	NA	85	#	19	ALLGULANDER2004
20	RAPEE2009	4	3	3	30	32	NA	6	9	19	NA	58	66	71	NA	0.306851	0.921106	NA	90	#	20	RAPEE2009
21	BERGER2011	5	3	6	8	8	NA	15	16	13	NA	27	27	27	NA	0.320923	0.154663	NA	91	#	21	BERGER2011
22	RAPEE2007	5	4	1	5	30	30	3	11	13	11	52	56	59	57	0.720899	0.948493	1.24331	93	#	22	RAPEE2007
23	BLANCO2010	2	4	2	23	31	41	3	7	7	19	39	45	40	42	0.946115	0.459308	2.32609	97	#	23	BLANCO2010
24	FURMARK2009b	3	4	5	7	8	8	16	11	12	10	29	28	29	29	-0.248032	-0.145686	-0.746783	99	#	24	FURMARK2009b

## Sheet: model fit
			mean	sd	median	CrI
		overall sd	0.1943	0.02811	0.1932	(0.14,0.25)
4	D	Exercise promotion	0.3329	0.0988	0.3138	(0.20,0.58)
5	E	Self-help no support	0.3152	0.08672	0.2992	(0.20,0.53)
6	F	Self-help with support	0.3118	0.08572	0.2959	(0.19,0.52)
7	G	Anticonvulsants	0.3109	0.08295	0.2955	(0.20,0.51)
8	H	NSSA	0.3328	0.09986	0.3125	(0.20,0.58)
9	I	SSRI/SNRI	0.2553	0.05459	0.2467	(0.17,0.39)
10	J	Benzodiazepines	0.3221	0.09063	0.305	(0.20,0.55)
11	K	MAOI	0.342	0.09581	0.3244	(0.21,0.58)
12	L	Exposure	0.3151	0.08779	0.2984	(0.20,0.53)
13	M	Other psychological therapies	0.3057	0.07957	0.2914	(0.19,0.50)
15	O	CBT group	0.306	0.08008	0.2916	(0.19,0.50)
16	P	CBT individual	0.3232	0.08211	0.309	(0.21,0.52)
17	Q	Combined	0.3338	0.08473	0.3198	(0.21,0.54)
		resdev	165.2	compare to 148 data points
		deviance	-45.492
		pD	80.905
		DIC	35.412
		Regression coefficient for Response	1.156	0.1007	1.153	(0.97,1.36)

## Sheet: RE Class
Results for SMD and model fit											Pairwise SMDs										Results for T											Results for ranking and probabilities
	node	mean	sd	MC error	0.025	median	0.975	start	sample		node	mean	sd	MC error	0.025	median	0.975	start	sample		node	mean	sd	MC error	0.025	median	0.975	start	sample			node	mean	sd	MC error	0.025	median	0.975	start	sample
	beta	1.156	0.1007	0.00119	0.967	1.153	1.362	20001	100000		diff[1,2]	-0.4694	0.1218	0.002723	-0.7084	-0.4689	-0.2323	20001	100000		T[1]	0.1008	0.1015	0.0003138	0.008161	0.06673	0.3896	20001	100000			best[1]	0	0	2.236e-13	0	0	0	20001	100000
	d[2]	-0.4694	0.1218	0.002723	-0.7084	-0.4689	-0.2323	20001	100000		diff[1,3]	-0.6303	0.1395	0.001833	-0.9048	-0.6301	-0.3582	20001	100000		T[2]	0.2095	0.1674	0.0009299	0.02021	0.1605	0.6445	20001	100000			best[2]	0	0	2.236e-13	0	0	0	20001	100000
	d[3]	-0.6303	0.1395	0.001833	-0.9048	-0.6301	-0.3582	20001	100000		diff[1,4]	-0.3554	0.3646	0.003923	-1.071	-0.3565	0.3636	20001	100000		T[3]	0.2599	0.1893	0.0007966	0.02735	0.2114	0.7231	20001	100000			best[3]	0	0	2.236e-13	0	0	0	20001	100000
	d[4]	-0.3554	0.3646	0.003923	-1.071	-0.3565	0.3636	20001	100000		diff[1,5]	-0.8396	0.121	0.0009913	-1.078	-0.8397	-0.6021	20001	100000		T[4]	0.1929	0.1811	0.001107	0.01061	0.1314	0.6867	20001	100000			best[4]	0.00022	0.01483	5.749e-05	0	0	0	20001	100000
	d[5]	-0.8396	0.121	0.0009913	-1.078	-0.8397	-0.6021	20001	100000		diff[1,6]	-0.6648	0.1402	0.001086	-0.94	-0.6648	-0.3895	20001	100000		T[5]	0.3332	0.2102	0.0007465	0.04235	0.2932	0.7983	20001	100000			best[5]	0	0	2.236e-13	0	0	0	20001	100000
	d[6]	-0.6648	0.1402	0.001086	-0.94	-0.6648	-0.3895	20001	100000		diff[1,7]	-0.8509	0.1632	0.001282	-1.172	-0.85	-0.5317	20001	100000		T[6]	0.2714	0.1932	0.0006898	0.02946	0.2238	0.7364	20001	100000			best[6]	0	0	2.236e-13	0	0	0	20001	100000
	d[7]	-0.8509	0.1632	0.001282	-1.172	-0.85	-0.5317	20001	100000		diff[1,8]	-0.8763	0.08525	0.0007425	-1.043	-0.8762	-0.7093	20001	100000		T[7]	0.3382	0.2142	0.0007858	0.04179	0.2984	0.8113	20001	100000			best[7]	1e-05	0.003162	9.971e-06	0	0	0	20001	100000
	d[8]	-0.8763	0.08525	0.0007425	-1.043	-0.8762	-0.7093	20001	100000		diff[1,9]	-0.723	0.1793	0.002971	-1.073	-0.7229	-0.3703	20001	100000		T[8]	0.3463	0.2112	0.0007242	0.04677	0.3101	0.8074	20001	100000			best[8]	0	0	2.236e-13	0	0	0	20001	100000
	d[9]	-0.723	0.1793	0.002971	-1.073	-0.7229	-0.3703	20001	100000		diff[1,10]	-0.8324	0.3355	0.004121	-1.498	-0.8299	-0.1776	20001	100000		T[9]	0.2928	0.203	0.001179	0.0318	0.246	0.7678	20001	100000			best[9]	0	0	2.236e-13	0	0	0	20001	100000
	d[10]	-0.8324	0.3355	0.004121	-1.498	-0.8299	-0.1776	20001	100000		diff[1,11]	-0.8919	0.2664	0.003265	-1.417	-0.891	-0.3723	20001	100000		T[10]	0.3387	0.2325	0.001569	0.03084	0.2898	0.8477	20001	100000			best[10]	0.00575	0.07561	0.0003553	0	0	0	20001	100000
	d[11]	-0.8919	0.2664	0.003265	-1.417	-0.891	-0.3723	20001	100000		diff[1,12]	-0.8056	0.3281	0.003873	-1.454	-0.8048	-0.1642	20001	100000		T[11]	0.3574	0.2287	0.001345	0.03887	0.3161	0.8469	20001	100000			best[11]	0.0013	0.03603	0.0001252	0	0	0	20001	100000
	d[12]	-0.8056	0.3281	0.003873	-1.454	-0.8048	-0.1642	20001	100000		diff[1,13]	-0.9179	0.1584	0.00285	-1.228	-0.9174	-0.608	20001	100000		T[12]	0.3288	0.2291	0.001497	0.0291	0.2788	0.8397	20001	100000			best[12]	0.00298	0.05451	0.0002349	0	0	0	20001	100000
	d[13]	-0.9179	0.1584	0.00285	-1.228	-0.9174	-0.608	20001	100000		diff[1,14]	-0.834	0.2263	0.002809	-1.275	-0.8357	-0.3864	20001	100000		T[13]	0.3639	0.2196	0.001271	0.0481	0.3294	0.829	20001	100000			best[13]	0	0	2.236e-13	0	0	0	20001	100000
	d[14]	-0.834	0.2263	0.002809	-1.275	-0.8357	-0.3864	20001	100000		diff[1,15]	-0.878	0.1629	0.00282	-1.199	-0.8778	-0.5579	20001	100000		T[14]	0.3345	0.2191	0.00119	0.03696	0.2911	0.8175	20001	100000			best[14]	9e-05	0.009486	2.975e-05	0	0	0	20001	100000
	d[15]	-0.878	0.1629	0.00282	-1.199	-0.8778	-0.5579	20001	100000		diff[1,16]	-0.8673	0.1503	0.0022	-1.163	-0.8669	-0.5725	20001	100000		T[15]	0.3487	0.2166	0.00124	0.04417	0.3103	0.8188	20001	100000			best[15]	0	0	2.236e-13	0	0	0	20001	100000
	d[16]	-0.8673	0.1503	0.0022	-1.163	-0.8669	-0.5725	20001	100000		diff[1,17]	-0.9383	0.1599	0.002828	-1.254	-0.9375	-0.6259	20001	100000		T[16]	0.3441	0.2145	0.001027	0.04374	0.3057	0.8135	20001	100000			best[16]	0	0	2.236e-13	0	0	0	20001	100000
	d[17]	-0.9383	0.1599	0.002828	-1.254	-0.9375	-0.6259	20001	100000		diff[1,18]	-0.9947	0.1367	0.002851	-1.263	-0.9939	-0.7301	20001	100000		T[17]	0.3717	0.2212	0.001274	0.04985	0.3385	0.8381	20001	100000			best[17]	1e-05	0.003162	1.002e-05	0	0	0	20001	100000
	d[18]	-0.9947	0.1367	0.002851	-1.263	-0.9939	-0.7301	20001	100000		diff[1,19]	-0.9603	0.149	0.002833	-1.252	-0.9601	-0.6703	20001	100000		T[18]	0.3934	0.2231	0.001305	0.05672	0.3657	0.8496	20001	100000			best[18]	0	0	2.236e-13	0	0	0	20001	100000
	d[19]	-0.9603	0.149	0.002833	-1.252	-0.9601	-0.6703	20001	100000		diff[1,20]	-0.854	0.2783	0.002889	-1.399	-0.8546	-0.3046	20001	100000		T[19]	0.38	0.2216	0.001285	0.05264	0.3483	0.8411	20001	100000			best[19]	0	0	2.236e-13	0	0	0	20001	100000
	d[20]	-0.854	0.2783	0.002889	-1.399	-0.8546	-0.3046	20001	100000		diff[1,21]	-1.071	0.1902	0.002353	-1.444	-1.071	-0.7004	20001	100000		T[20]	0.3439	0.2269	0.001219	0.03547	0.3	0.8368	20001	100000			best[20]	0.00126	0.03547	0.0001461	0	0	0	20001	100000
	d[21]	-1.071	0.1902	0.002353	-1.444	-1.071	-0.7004	20001	100000		diff[1,22]	-0.7358	0.1492	0.002584	-1.03	-0.7359	-0.4422	20001	100000		T[21]	0.4247	0.2316	0.001166	0.06216	0.4032	0.878	20001	100000			best[21]	0.00036	0.01897	5.762e-05	0	0	0	20001	100000
	d[22]	-0.7358	0.1492	0.002584	-1.03	-0.7359	-0.4422	20001	100000		diff[1,23]	-1.276	0.1487	0.002302	-1.566	-1.277	-0.9841	20001	100000		T[22]	0.2962	0.202	0.001082	0.03396	0.2512	0.7685	20001	100000			best[22]	0	0	2.236e-13	0	0	0	20001	100000
	d[23]	-1.276	0.1487	0.002302	-1.566	-1.277	-0.9841	20001	100000		diff[1,24]	-0.8302	0.1236	0.001445	-1.073	-0.8298	-0.5883	20001	100000		T[23]	0.5078	0.2327	0.001184	0.09484	0.5086	0.9128	20001	100000			best[23]	0.00171	0.04132	0.0001422	0	0	0	20001	100000
	d[24]	-0.8302	0.1236	0.001445	-1.073	-0.8298	-0.5883	20001	100000		diff[1,25]	-0.8802	0.2535	0.002084	-1.378	-0.8803	-0.3815	20001	100000		T[24]	0.3293	0.209	0.0008248	0.04185	0.289	0.7965	20001	100000			best[24]	0	0	2.236e-13	0	0	0	20001	100000
	d[25]	-0.8802	0.2535	0.002084	-1.378	-0.8803	-0.3815	20001	100000		diff[1,26]	-0.2613	0.2358	0.002161	-0.7214	-0.2628	0.2045	20001	100000		T[25]	0.3522	0.2255	0.0009768	0.03875	0.3121	0.8374	20001	100000			best[25]	0.00136	0.03685	0.0001376	0	0	0	20001	100000
	d[26]	-0.2613	0.2358	0.002161	-0.7214	-0.2628	0.2045	20001	100000		diff[1,27]	-0.3945	0.2176	0.002328	-0.8231	-0.3932	0.03146	20001	100000		T[26]	0.1601	0.1497	0.0006546	0.01132	0.1108	0.5757	20001	100000			best[26]	0	0	2.236e-13	0	0	0	20001	100000
	d[27]	-0.3945	0.2176	0.002328	-0.8231	-0.3932	0.03146	20001	100000		diff[1,28]	-0.4349	0.2008	0.001679	-0.8284	-0.435	-0.03885	20001	100000		T[27]	0.1929	0.1664	0.0007686	0.01551	0.1406	0.6389	20001	100000			best[27]	0	0	2.236e-13	0	0	0	20001	100000
	d[28]	-0.4349	0.2008	0.001679	-0.8284	-0.435	-0.03885	20001	100000		diff[1,29]	-0.6212	0.1582	0.001263	-0.9306	-0.6214	-0.3098	20001	100000		T[28]	0.2027	0.1693	0.0006788	0.0171	0.1519	0.6501	20001	100000			best[28]	0	0	2.236e-13	0	0	0	20001	100000
	d[29]	-0.6212	0.1582	0.001263	-0.9306	-0.6214	-0.3098	20001	100000		diff[1,30]	-0.8546	0.09225	0.001285	-1.038	-0.8542	-0.6753	20001	100000		T[29]	0.2573	0.1895	0.0006876	0.02643	0.2086	0.7242	20001	100000			best[29]	0	0	2.236e-13	0	0	0	20001	100000
	d[30]	-0.8546	0.09225	0.001285	-1.038	-0.8542	-0.6753	20001	100000		diff[1,31]	-0.8013	0.1126	0.001654	-1.024	-0.8015	-0.5811	20001	100000		T[30]	0.3381	0.2097	0.0008012	0.04461	0.3005	0.8004	20001	100000			best[30]	0	0	2.236e-13	0	0	0	20001	100000
	d[31]	-0.8013	0.1126	0.001654	-1.024	-0.8015	-0.5811	20001	100000		diff[1,32]	-1.1	0.1992	0.001754	-1.494	-1.099	-0.7101	20001	100000		T[31]	0.3189	0.2061	0.0008538	0.03966	0.277	0.7863	20001	100000			best[31]	0	0	2.236e-13	0	0	0	20001	100000
	d[32]	-1.1	0.1992	0.001754	-1.494	-1.099	-0.7101	20001	100000		diff[1,33]	-0.9715	0.1209	0.001074	-1.211	-0.9718	-0.7359	20001	100000		T[32]	0.4358	0.2334	0.0009798	0.06476	0.4169	0.8849	20001	100000			best[32]	0.00293	0.05405	0.0001796	0	0	0	20001	100000
	d[33]	-0.9715	0.1209	0.001074	-1.211	-0.9718	-0.7359	20001	100000		diff[1,34]	-1.023	0.2029	0.001433	-1.419	-1.023	-0.6245	20001	100000		T[33]	0.3833	0.2199	0.0007828	0.05544	0.3537	0.8402	20001	100000			best[33]	0	0	2.236e-13	0	0	0	20001	100000
	d[34]	-1.023	0.2029	0.001433	-1.419	-1.023	-0.6245	20001	100000		diff[1,35]	-1.187	0.1505	0.00182	-1.482	-1.188	-0.8925	20001	100000		T[34]	0.4056	0.2304	0.0009094	0.05526	0.3793	0.8682	20001	100000			best[34]	0.00178	0.04215	0.0001542	0	0	0	20001	100000
	d[35]	-1.187	0.1505	0.00182	-1.482	-1.188	-0.8925	20001	100000		diff[1,36]	-1.559	0.1475	0.001528	-1.85	-1.559	-1.27	20001	100000		T[35]	0.4714	0.232	0.001004	0.08145	0.463	0.8978	20001	100000			best[35]	0.00121	0.03476	0.0001315	0	0	0	20001	100000
	d[36]	-1.559	0.1475	0.001528	-1.85	-1.559	-1.27	20001	100000		diff[1,37]	-0.9537	0.1927	0.00206	-1.335	-0.9532	-0.5756	20001	100000		T[36]	0.6211	0.2223	0.0008962	0.1588	0.6512	0.9494	20001	100000			best[36]	0.2352	0.4241	0.002961	0	0	1	20001	100000
	d[37]	-0.9537	0.1927	0.00206	-1.335	-0.9532	-0.5756	20001	100000		diff[1,38]	-1.283	0.2744	0.002724	-1.824	-1.283	-0.744	20001	100000		T[37]	0.3783	0.2252	0.001031	0.0493	0.3452	0.8475	20001	100000			best[37]	0.0001	0.009999	3.134e-05	0	0	0	20001	100000
	d[38]	-1.283	0.2744	0.002724	-1.824	-1.283	-0.744	20001	100000		diff[1,39]	-1.353	0.2911	0.003264	-1.933	-1.351	-0.7893	20001	100000		T[38]	0.51	0.2449	0.001292	0.08168	0.5124	0.9282	20001	100000			best[38]	0.04762	0.213	0.0009341	0	0	1	20001	100000
	d[39]	-1.353	0.2911	0.003264	-1.933	-1.351	-0.7893	20001	100000		diff[1,40]	-1.232	0.2484	0.002601	-1.716	-1.232	-0.7386	20001	100000		T[39]	0.5377	0.2455	0.001445	0.09253	0.549	0.9399	20001	100000			best[39]	0.09132	0.2881	0.001434	0	0	1	20001	100000
	d[40]	-1.232	0.2484	0.002601	-1.716	-1.232	-0.7386	20001	100000		diff[1,41]	-1.684	0.2127	0.002566	-2.104	-1.683	-1.269	20001	100000		T[40]	0.4896	0.2418	0.001233	0.07712	0.4854	0.9167	20001	100000			best[40]	0.02102	0.1435	0.0005811	0	0	0	20001	100000
	d[41]	-1.684	0.2127	0.002566	-2.104	-1.683	-1.269	20001	100000		diff[2,3]	-0.1609	0.1474	0.001743	-0.4501	-0.1607	0.1272	20001	100000		T[41]	0.6667	0.2186	0.00111	0.183	0.7089	0.9646	20001	100000			best[41]	0.5838	0.4929	0.002805	0	1	1	20001	100000
	devR[1,1]	0.6122	0.872	0.003855	0.0005729	0.2754	3.075	20001	100000		diff[2,4]	0.1141	0.3715	0.003973	-0.6146	0.1125	0.8478	20001	100000		TClass[1]	0.1008	0.1015	0.0003138	0.008161	0.06673	0.3896	20001	100000			best.g[1]	0	0	2.236e-13	0	0	0	20001	100000
	devR[1,2]	0.8462	1.197	0.003769	0.0008765	0.3853	4.272	20001	100000		diff[2,5]	-0.3702	0.1598	0.002409	-0.6837	-0.3701	-0.05633	20001	100000		TClass[2]	0.2095	0.1674	0.0009299	0.02021	0.1605	0.6445	20001	100000			best.g[2]	0	0	2.236e-13	0	0	0	20001	100000
	devR[2,1]	5.194	2.065	0.01142	2.087	4.885	10.08	20001	100000		diff[2,6]	-0.1953	0.1791	0.002625	-0.5492	-0.1948	0.1557	20001	100000		TClass[3]	0.2599	0.1893	0.0007966	0.02735	0.2114	0.7231	20001	100000			best.g[3]	0	0	2.236e-13	0	0	0	20001	100000
	devR[2,2]	1.61	2.02	0.006204	0.001983	0.863	7.266	20001	100000		diff[2,7]	-0.3815	0.1963	0.002665	-0.7685	-0.3816	0.003609	20001	100000		TClass[4]	0.2041	0.2019	0.001209	0.007749	0.1315	0.7518	20001	100000			best.g[4]	0.00022	0.01483	5.749e-05	0	0	0	20001	100000
	devR[3,1]	0.7147	0.9509	0.004152	0.0007577	0.3465	3.403	20001	100000		diff[2,8]	-0.4069	0.1379	0.002431	-0.6769	-0.4075	-0.1349	20001	100000		TClass[5]	0.3063	0.2141	0.0007522	0.02978	0.2571	0.7996	20001	100000			best.g[5]	0	0	2.236e-13	0	0	0	20001	100000
	devR[3,2]	0.7896	1.108	0.003401	0.0007783	0.3629	3.94	20001	100000		diff[2,9]	-0.2535	0.1319	0.0006856	-0.514	-0.2533	0.005206	20001	100000		TClass[6]	0.3455	0.224	0.0007825	0.03767	0.3026	0.8351	20001	100000			best.g[6]	0	0	2.236e-13	0	0	0	20001	100000
	devR[4,1]	0.413	0.577	0.002166	0.0004096	0.1917	2.052	20001	100000		diff[2,10]	-0.3629	0.3125	0.002562	-0.9882	-0.3608	0.2453	20001	100000		TClass[7]	0.3297	0.2229	0.00136	0.03316	0.2836	0.8247	20001	100000			best.g[7]	1e-05	0.003162	9.971e-06	0	0	0	20001	100000
	devR[4,2]	0.7922	1.119	0.003346	0.0006992	0.3593	3.991	20001	100000		diff[2,11]	-0.4225	0.2381	0.001496	-0.8963	-0.4215	0.03877	20001	100000		TClass[8]	0.3343	0.2422	0.001569	0.02356	0.2791	0.8676	20001	100000			best.g[8]	0	0	2.236e-13	0	0	0	20001	100000
	devR[5,1]	0.8437	1.105	0.00452	0.0009469	0.4225	3.921	20001	100000		diff[2,12]	-0.3361	0.3044	0.002397	-0.9312	-0.3363	0.2603	20001	100000		TClass[9]	0.3621	0.2192	0.001218	0.04745	0.3266	0.8294	20001	100000			best.g[9]	0	0	2.236e-13	0	0	0	20001	100000
	devR[5,2]	0.9933	1.363	0.004047	0.001073	0.4644	4.853	20001	100000		diff[2,13]	-0.4485	0.1035	0.0004522	-0.6534	-0.448	-0.2454	20001	100000		TClass[10]	0.3849	0.2381	0.0012	0.04179	0.3491	0.8738	20001	100000			best.g[10]	0.00575	0.07561	0.0003553	0	0	0	20001	100000
	devR[6,1]	1.532	1.717	0.006941	0.002998	0.9596	6.14	20001	100000		diff[2,14]	-0.3646	0.207	0.001528	-0.7669	-0.3665	0.04871	20001	100000		TClass[11]	0.4009	0.2383	0.001193	0.04753	0.3707	0.8788	20001	100000			best.g[11]	0.0013	0.03603	0.0001252	0	0	0	20001	100000
	devR[6,2]	1.623	1.849	0.00582	0.002805	0.9975	6.658	20001	100000		diff[2,15]	-0.4085	0.1105	0.0004626	-0.6265	-0.4084	-0.1921	20001	100000		TClass[12]	0.3444	0.2271	0.0009332	0.0352	0.3001	0.8392	20001	100000			best.g[12]	0.00298	0.05451	0.0002349	0	0	0	20001	100000
	devR[7,1]	0.8854	1.189	0.005694	0.0009005	0.4256	4.285	20001	100000		diff[2,16]	-0.3978	0.1285	0.0009744	-0.6483	-0.3985	-0.1448	20001	100000		TClass[13]	0.186	0.1652	0.0006955	0.01371	0.1325	0.6345	20001	100000			best.g[13]	0	0	2.236e-13	0	0	0	20001	100000
	devR[7,2]	0.7894	1.119	0.003892	0.000756	0.3572	3.955	20001	100000		diff[2,17]	-0.4688	0.105	0.0004786	-0.6758	-0.4686	-0.2626	20001	100000		TClass[14]	0.2573	0.1895	0.0006876	0.02643	0.2086	0.7242	20001	100000			best.g[14]	9e-05	0.009486	2.975e-05	0	0	0	20001	100000
	devR[8,1]	0.7349	1.031	0.003509	0.0007092	0.3339	3.651	20001	100000		diff[2,18]	-0.5252	0.06432	0.0003237	-0.6512	-0.5251	-0.3987	20001	100000		TClass[15]	0.3648	0.2239	0.0008774	0.0448	0.3286	0.8409	20001	100000			best.g[15]	0	0	2.236e-13	0	0	0	20001	100000
	devR[8,2]	0.6246	0.8933	0.0028	0.0005615	0.2817	3.158	20001	100000		diff[2,19]	-0.4908	0.08744	0.0003804	-0.6632	-0.4908	-0.3177	20001	100000		TClass[16]	0.4707	0.2347	0.000848	0.07804	0.4607	0.9011	20001	100000			best.g[16]	0	0	2.236e-13	0	0	0	20001	100000
	devR[9,1]	0.6278	0.9135	0.003419	0.000604	0.2766	3.231	20001	100000		diff[2,20]	-0.3845	0.2709	0.002223	-0.912	-0.3861	0.1498	20001	100000		TClass[17]	0.5175	0.2382	0.001216	0.09297	0.5216	0.9235	20001	100000			best.g[17]	1e-05	0.003162	1.002e-05	0	0	0	20001	100000
	devR[9,2]	1.009	1.337	0.004351	0.001006	0.4967	4.774	20001	100000		diff[2,21]	-0.6017	0.1794	0.001579	-0.9527	-0.6008	-0.2499	20001	100000		diff[1,2]	-0.4694	0.1218	0.002723	-0.7084	-0.4689	-0.2323	20001	100000			best.g[18]	0	0	2.236e-13	0	0	0	20001	100000
	devR[10,1]	0.7265	1.037	0.003541	0.0006631	0.326	3.672	20001	100000		diff[2,22]	-0.2663	0.107	0.0006574	-0.4753	-0.2663	-0.05614	20001	100000		diff[1,3]	-0.6303	0.1395	0.001833	-0.9048	-0.6301	-0.3582	20001	100000			best.g[19]	0	0	2.236e-13	0	0	0	20001	100000
	devR[10,2]	0.7694	1.061	0.003448	0.0007439	0.3598	3.794	20001	100000		diff[2,23]	-0.8064	0.1232	0.001117	-1.049	-0.8062	-0.5654	20001	100000		diff[1,4]	-0.3554	0.3646	0.003923	-1.071	-0.3565	0.3636	20001	100000			best.g[20]	0.00126	0.03547	0.0001461	0	0	0	20001	100000
	devR[11,1]	1.896	2.068	0.007948	0.004333	1.239	7.443	20001	100000		diff[2,24]	-0.3608	0.1522	0.002264	-0.6623	-0.3598	-0.06413	20001	100000		diff[1,5]	-0.8396	0.121	0.0009913	-1.078	-0.8397	-0.6021	20001	100000			best.g[21]	0.00036	0.01897	5.762e-05	0	0	0	20001	100000
	devR[11,2]	1.275	1.308	0.004479	0.03121	0.869	4.789	20001	100000		diff[2,25]	-0.4108	0.2675	0.002623	-0.941	-0.4096	0.112	20001	100000		diff[1,6]	-0.6648	0.1402	0.001086	-0.94	-0.6648	-0.3895	20001	100000			best.g[22]	0	0	2.236e-13	0	0	0	20001	100000
	devR[12,1]	1.684	1.879	0.007763	0.00323	1.062	6.762	20001	100000		diff[2,26]	0.2081	0.2476	0.002587	-0.2753	0.208	0.6939	20001	100000		diff[1,7]	-0.8509	0.1632	0.001282	-1.172	-0.85	-0.5317	20001	100000			best.g[23]	0.00171	0.04132	0.0001422	0	0	0	20001	100000
	devR[12,2]	1.698	1.918	0.00587	0.00288	1.052	6.85	20001	100000		diff[2,27]	0.07493	0.2285	0.002556	-0.3734	0.07556	0.5211	20001	100000		diff[1,8]	-0.8763	0.08525	0.0007425	-1.043	-0.8762	-0.7093	20001	100000			best.g[24]	0	0	2.236e-13	0	0	0	20001	100000
	devR[13,1]	1.256	1.162	0.007824	0.00811	0.9464	4.264	20001	100000		diff[2,28]	0.0345	0.2217	0.00257	-0.403	0.03524	0.4667	20001	100000		diff[1,9]	-0.723	0.1793	0.002971	-1.073	-0.7229	-0.3703	20001	100000			best.g[25]	0.00136	0.03685	0.0001376	0	0	0	20001	100000
	devR[13,2]	1.2	1.458	0.004431	0.001571	0.666	5.207	20001	100000		diff[2,29]	-0.1517	0.1874	0.002462	-0.5203	-0.1517	0.2148	20001	100000		diff[1,10]	-0.8324	0.3355	0.004121	-1.498	-0.8299	-0.1776	20001	100000			best.g[26]	0	0	2.236e-13	0	0	0	20001	100000
	devR[13,3]	0.5931	0.8417	0.002571	0.0005781	0.2687	3.008	20001	100000		diff[2,30]	-0.3852	0.1178	0.001839	-0.6174	-0.385	-0.1564	20001	100000		diff[1,11]	-0.8919	0.2664	0.003265	-1.417	-0.891	-0.3723	20001	100000			best.g[27]	0	0	2.236e-13	0	0	0	20001	100000
	devR[14,1]	1.085	1.086	0.007122	0.004696	0.7731	3.962	20001	100000		diff[2,31]	-0.3319	0.1183	0.001567	-0.565	-0.3316	-0.1005	20001	100000		diff[1,12]	-0.8056	0.3281	0.003873	-1.454	-0.8048	-0.1642	20001	100000			best.g[28]	0	0	2.236e-13	0	0	0	20001	100000
	devR[14,2]	0.6052	0.8495	0.002859	0.0005801	0.2768	3.022	20001	100000		diff[2,32]	-0.6301	0.2079	0.001904	-1.043	-0.6294	-0.2242	20001	100000		diff[1,13]	-0.9179	0.1584	0.00285	-1.228	-0.9174	-0.608	20001	100000			best.g[29]	0	0	2.236e-13	0	0	0	20001	100000
	devR[14,3]	0.8447	1.108	0.004142	0.001026	0.4264	3.976	20001	100000		diff[2,33]	-0.5021	0.1558	0.002338	-0.8109	-0.5013	-0.197	20001	100000		diff[1,14]	-0.834	0.2263	0.002809	-1.275	-0.8357	-0.3864	20001	100000			best.g[30]	0	0	2.236e-13	0	0	0	20001	100000
	devR[15,1]	2.584	1.873	0.01963	0.0883	2.226	7.118	20001	100000		diff[2,34]	-0.5533	0.2312	0.002842	-1.005	-0.5548	-0.09834	20001	100000		diff[1,15]	-0.878	0.1629	0.00282	-1.199	-0.8778	-0.5579	20001	100000			best.g[31]	0	0	2.236e-13	0	0	0	20001	100000
	devR[15,2]	1.02	1.333	0.004405	0.001099	0.507	4.736	20001	100000		diff[2,35]	-0.718	0.1559	0.00182	-1.024	-0.7178	-0.4107	20001	100000		diff[1,16]	-0.8673	0.1503	0.0022	-1.163	-0.8669	-0.5725	20001	100000			best.g[32]	0.00293	0.05405	0.0001796	0	0	0	20001	100000
	devR[15,3]	1.78	2.031	0.005736	0.003171	1.085	7.245	20001	100000		diff[2,36]	-1.089	0.1631	0.002039	-1.413	-1.088	-0.7714	20001	100000		diff[1,17]	-0.9383	0.1599	0.002828	-1.254	-0.9375	-0.6259	20001	100000			best.g[33]	0	0	2.236e-13	0	0	0	20001	100000
	devR[16,1]	3.293	1.851	0.01377	0.6251	2.978	7.745	20001	100000		diff[2,37]	-0.4842	0.1863	0.001431	-0.851	-0.4841	-0.1186	20001	100000		diff[1,18]	-0.9947	0.1367	0.002851	-1.263	-0.9939	-0.7301	20001	100000			best.g[34]	0.00178	0.04215	0.0001542	0	0	0	20001	100000
	devR[16,2]	3.505	2.828	0.009307	0.05755	2.875	10.55	20001	100000		diff[2,38]	-0.8134	0.2654	0.001862	-1.334	-0.8138	-0.2892	20001	100000		diff[1,19]	-0.9603	0.149	0.002833	-1.252	-0.9601	-0.6703	20001	100000			best.g[35]	0.00121	0.03476	0.0001315	0	0	0	20001	100000
	devR[16,3]	1.299	1.565	0.004893	0.001901	0.7301	5.603	20001	100000		diff[2,39]	-0.8839	0.2738	0.001916	-1.429	-0.8808	-0.353	20001	100000		diff[1,20]	-0.854	0.2783	0.002889	-1.399	-0.8546	-0.3046	20001	100000			best.g[36]	0.2352	0.4241	0.002961	0	0	1	20001	100000
	devR[17,1]	0.2883	0.4325	0.002802	0.0002665	0.1235	1.53	20001	100000		diff[2,40]	-0.7621	0.2394	0.001764	-1.229	-0.7633	-0.2878	20001	100000		diff[1,21]	-1.071	0.1902	0.002353	-1.444	-1.071	-0.7004	20001	100000			best.g[37]	0.0001	0.009999	3.134e-05	0	0	0	20001	100000
	devR[17,2]	0.8725	1.168	0.003595	0.0009494	0.4197	4.176	20001	100000		diff[2,41]	-1.215	0.1974	0.00147	-1.606	-1.214	-0.8299	20001	100000		diff[1,22]	-0.7358	0.1492	0.002584	-1.03	-0.7359	-0.4422	20001	100000			best.g[38]	0.04762	0.213	0.0009341	0	0	1	20001	100000
	devR[17,3]	0.992	1.268	0.003602	0.001165	0.5167	4.526	20001	100000		diff[3,4]	0.275	0.3779	0.0038	-0.4652	0.2747	1.019	20001	100000		diff[1,23]	-1.276	0.1487	0.002302	-1.566	-1.277	-0.9841	20001	100000			best.g[39]	0.09132	0.2881	0.001434	0	0	1	20001	100000
	devR[18,1]	0.7493	0.9354	0.005493	0.0009271	0.394	3.356	20001	100000		diff[3,5]	-0.2093	0.1724	0.001605	-0.5488	-0.2099	0.1284	20001	100000		diff[1,24]	-0.8302	0.1236	0.001445	-1.073	-0.8298	-0.5883	20001	100000			best.g[40]	0.02102	0.1435	0.0005811	0	0	0	20001	100000
	devR[18,2]	0.4998	0.7117	0.00229	0.0004608	0.2268	2.526	20001	100000		diff[3,6]	-0.03444	0.1911	0.001844	-0.4062	-0.03528	0.3428	20001	100000		diff[1,25]	-0.8802	0.2535	0.002084	-1.378	-0.8803	-0.3815	20001	100000			best.g[41]	0.5838	0.4929	0.002805	0	1	1	20001	100000
	devR[18,3]	0.6495	0.8953	0.003309	0.0006423	0.3007	3.204	20001	100000		diff[3,7]	-0.2206	0.2081	0.001941	-0.6287	-0.2205	0.1872	20001	100000		diff[1,26]	-0.2613	0.2358	0.002161	-0.7214	-0.2628	0.2045	20001	100000			rk[1]	40.64	0.6398	0.005961	39	41	41	20001	100000
	devR[19,1]	0.5074	0.7223	0.003176	0.0004794	0.2281	2.573	20001	100000		diff[3,8]	-0.246	0.1534	0.001588	-0.546	-0.246	0.05428	20001	100000		diff[1,27]	-0.3945	0.2176	0.002328	-0.8231	-0.3932	0.03146	20001	100000			rk[2]	36.33	1.877	0.02423	32	36	40	20001	100000
	devR[19,2]	0.9053	1.207	0.00367	0.0009994	0.4375	4.335	20001	100000		diff[3,9]	-0.09262	0.1976	0.002059	-0.4802	-0.09229	0.2968	20001	100000		diff[1,28]	-0.4349	0.2008	0.001679	-0.8284	-0.435	-0.03885	20001	100000			rk[3]	31.87	4.263	0.03443	21	33	38	20001	100000
	devR[19,3]	1.033	1.348	0.004178	0.001052	0.5197	4.832	20001	100000		diff[3,10]	-0.202	0.3447	0.003379	-0.883	-0.2011	0.4727	20001	100000		diff[1,29]	-0.6212	0.1582	0.001263	-0.9306	-0.6214	-0.3098	20001	100000			rk[4]	35.18	7.516	0.06759	11	38	41	20001	100000
	devR[20,1]	0.4209	0.5977	0.002845	0.0004397	0.1923	2.103	20001	100000		diff[3,11]	-0.2616	0.2792	0.00241	-0.8137	-0.2596	0.2813	20001	100000		diff[1,30]	-0.8546	0.09225	0.001285	-1.038	-0.8542	-0.6753	20001	100000			rk[5]	22.66	6.595	0.0729	10	23	34	20001	100000
	devR[20,2]	0.5335	0.7611	0.002555	0.0005038	0.2412	2.696	20001	100000		diff[3,12]	-0.1752	0.3381	0.003143	-0.838	-0.1758	0.4885	20001	100000		diff[1,31]	-0.8013	0.1126	0.001654	-1.024	-0.8015	-0.5811	20001	100000			rk[6]	30.34	5.689	0.06185	16	32	38	20001	100000
	devR[20,3]	0.7615	1.056	0.003365	0.0007239	0.3528	3.749	20001	100000		diff[3,13]	-0.2876	0.1785	0.001862	-0.639	-0.2878	0.06253	20001	100000		diff[1,32]	-1.1	0.1992	0.001754	-1.494	-1.099	-0.7101	20001	100000			rk[7]	21.98	8.087	0.08322	7	22	35	20001	100000
	devR[21,1]	0.8797	1.155	0.005767	0.0009313	0.4358	4.16	20001	100000		diff[3,14]	-0.2037	0.2438	0.002076	-0.6808	-0.2051	0.2776	20001	100000		diff[1,33]	-0.9715	0.1209	0.001074	-1.211	-0.9718	-0.7359	20001	100000			rk[8]	20.66	5.539	0.07811	10	21	31	20001	100000
	devR[21,2]	0.4959	0.7025	0.002145	0.0004998	0.2243	2.494	20001	100000		diff[3,15]	-0.2477	0.183	0.001847	-0.6052	-0.2487	0.1125	20001	100000		diff[1,34]	-1.023	0.2029	0.001433	-1.419	-1.023	-0.6245	20001	100000			rk[9]	28.13	6.116	0.05952	14	29	37	20001	100000
	devR[21,3]	0.9408	1.178	0.003634	0.001159	0.4979	4.22	20001	100000		diff[3,16]	-0.237	0.1747	0.001338	-0.5787	-0.2375	0.1063	20001	100000		diff[1,35]	-1.187	0.1505	0.00182	-1.482	-1.188	-0.8925	20001	100000			rk[10]	22.5	11.34	0.1044	3	24	40	20001	100000
	devR[22,1]	0.2399	0.3406	0.001815	0.0002373	0.1085	1.201	20001	100000		diff[3,17]	-0.3079	0.1801	0.001857	-0.662	-0.3075	0.04403	20001	100000		diff[1,36]	-1.559	0.1475	0.001528	-1.85	-1.559	-1.27	20001	100000			rk[11]	20.24	9.919	0.07677	4	20	37	20001	100000
	devR[22,2]	0.5929	0.7964	0.002509	0.000654	0.2855	2.841	20001	100000		diff[3,18]	-0.3643	0.1598	0.001864	-0.6784	-0.3647	-0.0509	20001	100000		diff[1,37]	-0.9537	0.1927	0.00206	-1.335	-0.9532	-0.5756	20001	100000			rk[12]	23.42	11.19	0.0977	4	25	40	20001	100000
	devR[22,3]	0.5843	0.7956	0.002447	0.0006315	0.2754	2.842	20001	100000		diff[3,19]	-0.3299	0.1702	0.001853	-0.6624	-0.3307	0.004229	20001	100000		diff[1,38]	-1.283	0.2744	0.002724	-1.824	-1.283	-0.744	20001	100000			rk[13]	18.75	6.231	0.06198	8	18	31	20001	100000
	devR[22,4]	0.7955	1.048	0.003376	0.0008696	0.3959	3.745	20001	100000		diff[3,20]	-0.2236	0.2907	0.00225	-0.7898	-0.2252	0.3506	20001	100000		diff[1,39]	-1.353	0.2911	0.003264	-1.933	-1.351	-0.7893	20001	100000			rk[14]	22.71	8.993	0.06937	6	23	37	20001	100000
	devR[23,1]	0.4099	0.5317	0.004246	0.0004635	0.2056	1.913	20001	100000		diff[3,21]	-0.4408	0.2117	0.001672	-0.8569	-0.4419	-0.02338	20001	100000		diff[1,40]	-1.232	0.2484	0.002601	-1.716	-1.232	-0.7386	20001	100000			rk[15]	20.89	6.483	0.06071	9	21	33	20001	100000
	devR[23,2]	0.882	1.094	0.003892	0.001185	0.4809	3.903	20001	100000		diff[3,22]	-0.1054	0.1717	0.00165	-0.4417	-0.1054	0.2309	20001	100000		diff[1,41]	-1.684	0.2127	0.002566	-2.104	-1.683	-1.269	20001	100000			rk[16]	21.37	6.416	0.03743	9	21	33	20001	100000
	devR[23,3]	1.517	1.362	0.006219	0.00928	1.174	4.959	20001	100000		diff[3,23]	-0.6455	0.1633	0.001323	-0.9647	-0.6455	-0.3242	20001	100000		diff[2,3]	-0.1609	0.1474	0.001743	-0.4501	-0.1607	0.1272	20001	100000			rk[17]	17.69	6.206	0.05927	7	17	30	20001	100000
	devR[23,4]	0.7215	1.029	0.003435	0.0006692	0.3262	3.625	20001	100000		diff[3,24]	-0.1999	0.157	0.001454	-0.5095	-0.1988	0.1067	20001	100000		diff[2,4]	0.1141	0.3715	0.003973	-0.6146	0.1125	0.8478	20001	100000			rk[18]	14.45	4.338	0.05327	7	14	24	20001	100000
	devR[24,1]	1.201	1.383	0.008502	0.001981	0.7175	4.96	20001	100000		diff[3,25]	-0.2499	0.2706	0.001959	-0.7846	-0.25	0.2829	20001	100000		diff[2,5]	-0.3702	0.1598	0.002409	-0.6837	-0.3701	-0.05633	20001	100000			rk[19]	16.44	5.462	0.05643	8	16	28	20001	100000
	devR[24,2]	0.5648	0.7923	0.002759	0.0005897	0.2583	2.819	20001	100000		diff[3,26]	0.369	0.2614	0.002157	-0.1397	0.368	0.8871	20001	100000		diff[2,6]	-0.1953	0.1791	0.002625	-0.5492	-0.1948	0.1557	20001	100000			rk[20]	21.75	10.37	0.07865	4	22	38	20001	100000
	devR[24,3]	0.5351	0.7524	0.002338	0.0005348	0.2469	2.663	20001	100000		diff[3,27]	0.2358	0.2392	0.002158	-0.2342	0.2372	0.704	20001	100000		diff[2,7]	-0.3815	0.1963	0.002665	-0.7685	-0.3816	0.003609	20001	100000			rk[21]	12.43	6.53	0.0491	4	11	29	20001	100000
	devR[24,4]	0.4717	0.6656	0.00218	0.0004691	0.2146	2.363	20001	100000		diff[3,28]	0.1954	0.2343	0.001944	-0.2657	0.1961	0.659	20001	100000		diff[2,8]	-0.4069	0.1379	0.002431	-0.6769	-0.4075	-0.1349	20001	100000			rk[22]	27.93	5.169	0.04714	16	29	36	20001	100000
	m[2]	-0.4694	0.1218	0.002723	-0.7084	-0.4689	-0.2323	20001	100000		diff[3,29]	0.009176	0.1887	0.001689	-0.3605	0.008929	0.3799	20001	100000		diff[2,9]	-0.2535	0.1319	0.0006856	-0.514	-0.2533	0.005206	20001	100000			rk[23]	5.966	2.496	0.01645	3	6	12	20001	100000
	m[3]	-0.6303	0.1395	0.001833	-0.9048	-0.6301	-0.3582	20001	100000		diff[3,30]	-0.2243	0.1281	0.00104	-0.4758	-0.2243	0.02684	20001	100000		diff[2,10]	-0.3629	0.3125	0.002562	-0.9882	-0.3608	0.2453	20001	100000			rk[24]	23.22	6.261	0.06906	11	24	34	20001	100000
	m[4]	-0.3554	0.488	0.004345	-1.317	-0.3557	0.6062	20001	100000		diff[3,31]	-0.171	0.1395	0.001039	-0.4445	-0.1711	0.1027	20001	100000		diff[2,11]	-0.4225	0.2381	0.001496	-0.8963	-0.4215	0.03877	20001	100000			rk[25]	20.66	10.15	0.07679	4	21	38	20001	100000
	m[5]	-0.7527	0.2515	0.001293	-1.252	-0.7524	-0.2553	20001	100000		diff[3,32]	-0.4692	0.1944	0.00108	-0.8517	-0.4693	-0.09006	20001	100000		diff[2,12]	-0.3361	0.3044	0.002397	-0.9312	-0.3363	0.2603	20001	100000			rk[26]	38.24	2.994	0.02033	30	39	41	20001	100000
	m[6]	-0.8627	0.2525	0.001232	-1.36	-0.8635	-0.359	20001	100000		diff[3,33]	-0.3412	0.1664	0.001487	-0.6675	-0.3418	-0.01397	20001	100000		diff[2,13]	-0.4485	0.1035	0.0004522	-0.6534	-0.448	-0.2454	20001	100000			rk[27]	36.4	3.884	0.0309	25	38	40	20001	100000
	m[7]	-0.8158	0.2752	0.003484	-1.362	-0.8148	-0.2783	20001	100000		diff[3,34]	-0.3924	0.242	0.002079	-0.8639	-0.3921	0.08326	20001	100000		diff[2,14]	-0.3646	0.207	0.001528	-0.7669	-0.3665	0.04871	20001	100000			rk[28]	35.72	4.197	0.03186	24	37	40	20001	100000
	m[8]	-0.8065	0.4189	0.004224	-1.637	-0.803	0.01484	20001	100000		diff[3,35]	-0.5571	0.1858	0.001587	-0.9205	-0.5574	-0.1929	20001	100000		diff[2,15]	-0.4085	0.1105	0.0004626	-0.6265	-0.4084	-0.1921	20001	100000			rk[29]	31.61	5.5	0.05078	17	33	39	20001	100000
	m[9]	-0.9133	0.158	0.002724	-1.226	-0.913	-0.6042	20001	100000		diff[3,36]	-0.9284	0.1857	0.001476	-1.293	-0.928	-0.5665	20001	100000		diff[2,16]	-0.3978	0.1285	0.0009744	-0.6483	-0.3985	-0.1448	20001	100000			rk[30]	22.04	4.675	0.04753	13	22	30	20001	100000
	m[10]	-0.9619	0.3046	0.002688	-1.562	-0.962	-0.358	20001	100000		diff[3,37]	-0.3233	0.2117	0.001326	-0.742	-0.3233	0.09019	20001	100000		diff[2,17]	-0.4688	0.105	0.0004786	-0.6758	-0.4686	-0.2626	20001	100000			rk[31]	24.9	4.983	0.03932	14	25	33	20001	100000
	m[11]	-1.005	0.2826	0.002574	-1.565	-1.005	-0.4461	20001	100000		diff[3,38]	-0.6525	0.2881	0.00202	-1.217	-0.6529	-0.08572	20001	100000		diff[2,18]	-0.5252	0.06432	0.0003237	-0.6512	-0.5251	-0.3987	20001	100000			rk[32]	11.58	6.815	0.04165	3	10	29	20001	100000
	m[12]	-0.8561	0.2846	0.001962	-1.419	-0.8576	-0.293	20001	100000		diff[3,39]	-0.7231	0.3033	0.002454	-1.327	-0.7201	-0.1354	20001	100000		diff[2,19]	-0.4908	0.08744	0.0003804	-0.6632	-0.4908	-0.3177	20001	100000			rk[33]	15.94	6.091	0.06774	6	15	29	20001	100000
	m[13]	-0.3626	0.2453	0.002043	-0.8435	-0.3624	0.1239	20001	100000		diff[3,40]	-0.6012	0.2646	0.001915	-1.117	-0.6014	-0.07794	20001	100000		diff[2,20]	-0.3845	0.2709	0.002223	-0.912	-0.3861	0.1498	20001	100000			rk[34]	14.7	8.444	0.07946	3	13	33	20001	100000
	m[14]	-0.6212	0.1582	0.001263	-0.9306	-0.6214	-0.3098	20001	100000		diff[3,41]	-1.054	0.2258	0.001677	-1.498	-1.053	-0.6109	20001	100000		diff[2,21]	-0.6017	0.1794	0.001579	-0.9527	-0.6008	-0.2499	20001	100000			rk[35]	8.187	3.974	0.03193	3	7	19	20001	100000
	m[15]	-0.9179	0.209	0.001634	-1.335	-0.9164	-0.5071	20001	100000		diff[4,5]	-0.4843	0.3792	0.003843	-1.23	-0.4832	0.2559	20001	100000		diff[2,22]	-0.2663	0.107	0.0006574	-0.4753	-0.2663	-0.05614	20001	100000			rk[36]	2.465	1.351	0.01122	1	2	6	20001	100000
	m[16]	-1.186	0.1904	0.001268	-1.561	-1.186	-0.8099	20001	100000		diff[4,6]	-0.3094	0.3877	0.003969	-1.077	-0.3094	0.4502	20001	100000		diff[2,23]	-0.8064	0.1232	0.001117	-1.049	-0.8062	-0.5654	20001	100000			rk[37]	17.33	7.886	0.04159	5	16	33	20001	100000
	m[17]	-1.301	0.2167	0.002516	-1.728	-1.3	-0.8753	20001	100000		diff[4,7]	-0.4956	0.3962	0.003973	-1.28	-0.494	0.2797	20001	100000		diff[2,24]	-0.3608	0.1522	0.002264	-0.6623	-0.3598	-0.06413	20001	100000			rk[38]	7.454	6.35	0.03843	1	5	27	20001	100000
	resdev[1]	0.7104	0.8826	0.004083	0.0009463	0.386	3.144	20001	100000		diff[4,8]	-0.521	0.3708	0.003862	-1.255	-0.5195	0.2048	20001	100000		diff[2,25]	-0.4108	0.2675	0.002623	-0.941	-0.4096	0.112	20001	100000			rk[39]	6.187	5.692	0.03898	1	4	24	20001	100000
	resdev[2]	0.3568	0.5019	0.002174	0.0003657	0.1623	1.785	20001	100000		diff[4,9]	-0.3676	0.3935	0.0041	-1.146	-0.3655	0.401	20001	100000		diff[2,26]	0.2081	0.2476	0.002587	-0.2753	0.208	0.6939	20001	100000			rk[40]	8.34	6.343	0.03956	2	6	27	20001	100000
	resdev[3]	0.7318	1.02	0.004997	0.0007136	0.3388	3.613	20001	100000		diff[4,10]	-0.477	0.4855	0.004865	-1.433	-0.4761	0.4733	20001	100000		diff[2,27]	0.07493	0.2285	0.002556	-0.3734	0.07556	0.5211	20001	100000			rk[41]	1.7	1.129	0.006246	1	1	5	20001	100000
	resdev[4]	0.9767	1.088	0.00566	0.002048	0.62	3.876	20001	100000		diff[4,11]	-0.5366	0.4416	0.004234	-1.407	-0.5366	0.333	20001	100000		diff[2,28]	0.0345	0.2217	0.00257	-0.403	0.03524	0.4667	20001	100000			rk.g[1]	40.64	0.6398	0.005961	39	41	41	20001	100000
	resdev[5]	1.32	1.372	0.005725	0.003544	0.9016	4.942	20001	100000		diff[4,12]	-0.4502	0.4784	0.00477	-1.402	-0.4467	0.4841	20001	100000		diff[2,29]	-0.1517	0.1874	0.002462	-0.5203	-0.1517	0.2148	20001	100000			rk.g[2]	36.33	1.877	0.02423	32	36	40	20001	100000
	resdev[6]	0.5853	0.8351	0.002929	0.0005947	0.2631	2.962	20001	100000		diff[4,13]	-0.5626	0.3851	0.004093	-1.324	-0.5606	0.1905	20001	100000		diff[2,30]	-0.3852	0.1178	0.001839	-0.6174	-0.385	-0.1564	20001	100000			rk.g[3]	31.87	4.263	0.03443	21	33	38	20001	100000
	resdev[7]	0.5911	0.8429	0.002745	0.0005871	0.2658	2.976	20001	100000		diff[4,14]	-0.4787	0.4189	0.004087	-1.298	-0.4793	0.3473	20001	100000		diff[2,31]	-0.3319	0.1183	0.001567	-0.565	-0.3316	-0.1005	20001	100000			rk.g[4]	35.18	7.516	0.06759	11	38	41	20001	100000
	resdev[8]	0.5556	0.7323	0.005374	0.0006162	0.2767	2.602	20001	100000		diff[4,15]	-0.5226	0.3868	0.004067	-1.287	-0.5198	0.2351	20001	100000		diff[2,32]	-0.6301	0.2079	0.001904	-1.043	-0.6294	-0.2242	20001	100000			rk.g[5]	22.66	6.595	0.0729	10	23	34	20001	100000
	resdev[9]	0.5443	0.7467	0.003978	0.0005648	0.2569	2.67	20001	100000		diff[4,16]	-0.5119	0.3828	0.003787	-1.262	-0.5106	0.24	20001	100000		diff[2,33]	-0.5021	0.1558	0.002338	-0.8109	-0.5013	-0.197	20001	100000			rk.g[6]	30.34	5.689	0.06185	16	32	38	20001	100000
	resdev[10]	6.671	3.269	0.02383	1.338	6.329	13.94	20001	100000		diff[4,17]	-0.5829	0.3855	0.00402	-1.343	-0.5808	0.1723	20001	100000		diff[2,34]	-0.5533	0.2312	0.002842	-1.005	-0.5548	-0.09834	20001	100000			rk.g[7]	21.98	8.087	0.08322	7	22	35	20001	100000
	resdev[11]	0.3471	0.4927	0.002496	0.0003611	0.1593	1.74	20001	100000		diff[4,18]	-0.6393	0.3767	0.004052	-1.381	-0.6379	0.1	20001	100000		diff[2,35]	-0.718	0.1559	0.00182	-1.024	-0.7178	-0.4107	20001	100000			rk.g[8]	20.66	5.539	0.07811	10	21	31	20001	100000
	resdev[12]	2.79	2.596	0.01471	0.01349	2.106	9.471	20001	100000		diff[4,19]	-0.6049	0.3817	0.004033	-1.358	-0.6034	0.1432	20001	100000		diff[2,36]	-1.089	0.1631	0.002039	-1.413	-1.088	-0.7714	20001	100000			rk.g[9]	28.13	6.116	0.05952	14	29	37	20001	100000
	resdev[13]	2.754	2.168	0.01376	0.04704	2.287	8.061	20001	100000		diff[4,20]	-0.4986	0.446	0.004216	-1.366	-0.4982	0.3784	20001	100000		diff[2,37]	-0.4842	0.1863	0.001431	-0.851	-0.4841	-0.1186	20001	100000			rk.g[10]	22.5	11.34	0.1044	3	24	40	20001	100000
	resdev[14]	1.122	1.464	0.005651	0.001271	0.5635	5.216	20001	100000		diff[4,21]	-0.7158	0.3983	0.003975	-1.503	-0.7146	0.06364	20001	100000		diff[2,38]	-0.8134	0.2654	0.001862	-1.334	-0.8138	-0.2892	20001	100000			rk.g[11]	20.24	9.919	0.07677	4	20	37	20001	100000
	resdev[15]	0.6743	0.9535	0.003427	0.0006894	0.3063	3.384	20001	100000		diff[4,22]	-0.3804	0.3808	0.003883	-1.13	-0.3787	0.3653	20001	100000		diff[2,39]	-0.8839	0.2738	0.001916	-1.429	-0.8808	-0.353	20001	100000			rk.g[12]	23.42	11.19	0.0977	4	25	40	20001	100000
	resdev[16]	0.5116	0.737	0.004387	0.0005435	0.2285	2.59	20001	100000		diff[4,23]	-0.9205	0.3799	0.003868	-1.669	-0.9186	-0.1788	20001	100000		diff[2,40]	-0.7621	0.2394	0.001764	-1.229	-0.7633	-0.2878	20001	100000			rk.g[13]	18.75	6.231	0.06198	8	18	31	20001	100000
	resdev[17]	0.8615	1.216	0.005025	0.0008625	0.3893	4.31	20001	100000		diff[4,24]	-0.4749	0.377	0.00373	-1.218	-0.4722	0.262	20001	100000		diff[2,41]	-1.215	0.1974	0.00147	-1.606	-1.214	-0.8299	20001	100000			rk.g[14]	22.71	8.993	0.06937	6	23	37	20001	100000
	resdev[18]	0.9985	1.408	0.007158	0.001029	0.4539	5.041	20001	100000		diff[4,25]	-0.5249	0.4371	0.004002	-1.38	-0.5223	0.3257	20001	100000		diff[3,4]	0.275	0.3779	0.0038	-0.4652	0.2747	1.019	20001	100000			rk.g[15]	20.89	6.483	0.06071	9	21	33	20001	100000
	resdev[19]	0.894	1.261	0.004035	0.0008678	0.408	4.483	20001	100000		diff[4,26]	0.09403	0.3996	0.003468	-0.6892	0.09285	0.8853	20001	100000		diff[3,5]	-0.2093	0.1724	0.001605	-0.5488	-0.2099	0.1284	20001	100000			rk.g[16]	21.37	6.416	0.03743	9	21	33	20001	100000
	resdev[20]	2.038	2.277	0.01023	0.003939	1.275	8.186	20001	100000		diff[4,27]	-0.03915	0.2936	0.002436	-0.6184	-0.03786	0.5351	20001	100000		diff[3,6]	-0.03444	0.1911	0.001844	-0.4062	-0.03528	0.3428	20001	100000			rk.g[17]	17.69	6.206	0.05927	7	17	30	20001	100000
	resdev[21]	0.4454	0.6356	0.002887	0.0004367	0.2011	2.261	20001	100000		diff[4,28]	-0.07958	0.3884	0.003519	-0.8427	-0.07975	0.6832	20001	100000		diff[3,7]	-0.2206	0.2081	0.001941	-0.6287	-0.2205	0.1872	20001	100000			rk.g[18]	14.45	4.338	0.05327	7	14	24	20001	100000
	resdev[22]	0.9656	1.356	0.004334	0.0009274	0.4413	4.857	20001	100000		diff[4,29]	-0.2658	0.3919	0.003851	-1.038	-0.264	0.5009	20001	100000		diff[3,8]	-0.246	0.1534	0.001588	-0.546	-0.246	0.05428	20001	100000			rk.g[19]	16.44	5.462	0.05643	8	16	28	20001	100000
	resdev[23]	1.601	1.686	0.008394	0.003915	1.077	6.059	20001	100000		diff[4,30]	-0.4993	0.3637	0.003652	-1.222	-0.4969	0.2101	20001	100000		diff[3,9]	-0.09262	0.1976	0.002059	-0.4802	-0.09229	0.2968	20001	100000			rk.g[20]	21.75	10.37	0.07865	4	22	38	20001	100000
	resdev[24]	1.085	1.442	0.004806	0.001244	0.5344	5.16	20001	100000		diff[4,31]	-0.4459	0.3629	0.003624	-1.165	-0.4443	0.2656	20001	100000		diff[3,10]	-0.202	0.3447	0.003379	-0.883	-0.2011	0.4727	20001	100000			rk.g[21]	12.43	6.53	0.0491	4	11	29	20001	100000
	resdev[25]	0.8871	1.239	0.004212	0.0008937	0.4102	4.409	20001	100000		diff[4,32]	-0.7442	0.4047	0.003819	-1.54	-0.743	0.0472	20001	100000		diff[3,11]	-0.2616	0.2792	0.00241	-0.8137	-0.2596	0.2813	20001	100000			rk.g[22]	27.93	5.169	0.04714	16	29	36	20001	100000
	resdev[26]	0.6278	0.8927	0.00296	0.0006248	0.2854	3.163	20001	100000		diff[4,33]	-0.6161	0.3761	0.003725	-1.356	-0.6148	0.1211	20001	100000		diff[3,12]	-0.1752	0.3381	0.003143	-0.838	-0.1758	0.4885	20001	100000			rk.g[23]	5.966	2.496	0.01645	3	6	12	20001	100000
	resdev[27]	0.8694	0.8591	0.003335	0.003074	0.6254	3.106	20001	100000		diff[4,34]	-0.6674	0.4133	0.004108	-1.483	-0.6664	0.1453	20001	100000		diff[3,13]	-0.2876	0.1785	0.001862	-0.639	-0.2878	0.06253	20001	100000			rk.g[24]	23.22	6.261	0.06906	11	24	34	20001	100000
	resdev[28]	0.8192	1.153	0.003764	0.0007963	0.3729	4.055	20001	100000		diff[4,35]	-0.832	0.3814	0.003716	-1.583	-0.8308	-0.08248	20001	100000		diff[3,14]	-0.2037	0.2438	0.002076	-0.6808	-0.2051	0.2776	20001	100000			rk.g[25]	20.66	10.15	0.07679	4	21	38	20001	100000
	resdev[29]	2.663	2.25	0.01024	0.02292	2.152	8.286	20001	100000		diff[4,36]	-1.203	0.3885	0.003863	-1.968	-1.201	-0.445	20001	100000		diff[3,15]	-0.2477	0.183	0.001847	-0.6052	-0.2487	0.1125	20001	100000			rk.g[26]	38.24	2.994	0.02033	30	39	41	20001	100000
	resdev[30]	0.8036	1.133	0.003569	0.0008627	0.3644	4.018	20001	100000		diff[4,37]	-0.5983	0.4012	0.003824	-1.393	-0.5966	0.1841	20001	100000		diff[3,16]	-0.237	0.1747	0.001338	-0.5787	-0.2375	0.1063	20001	100000			rk.g[27]	36.4	3.884	0.0309	25	38	40	20001	100000
	resdev[31]	0.7676	1.074	0.00404	0.0008144	0.3531	3.809	20001	100000		diff[4,38]	-0.9275	0.4447	0.004172	-1.804	-0.9279	-0.05374	20001	100000		diff[3,17]	-0.3079	0.1801	0.001857	-0.662	-0.3075	0.04403	20001	100000			rk.g[28]	35.72	4.197	0.03186	24	37	40	20001	100000
	resdev[32]	1.517	1.791	0.00685	0.002136	0.8819	6.405	20001	100000		diff[4,39]	-0.998	0.4572	0.0043	-1.903	-0.9957	-0.1006	20001	100000		diff[3,18]	-0.3643	0.1598	0.001864	-0.6784	-0.3647	-0.0509	20001	100000			rk.g[29]	31.61	5.5	0.05078	17	33	39	20001	100000
	resdev[33]	1.03	1.173	0.003983	0.001738	0.6294	4.209	20001	100000		diff[4,40]	-0.8762	0.4291	0.003957	-1.718	-0.8755	-0.03718	20001	100000		diff[3,19]	-0.3299	0.1702	0.001853	-0.6624	-0.3307	0.004229	20001	100000			rk.g[30]	22.04	4.675	0.04753	13	22	30	20001	100000
	resdev[34]	1.135	1.429	0.006035	0.001329	0.602	5.109	20001	100000		diff[4,41]	-1.329	0.4099	0.003966	-2.135	-1.328	-0.528	20001	100000		diff[3,20]	-0.2236	0.2907	0.00225	-0.7898	-0.2252	0.3506	20001	100000			rk.g[31]	24.9	4.983	0.03932	14	25	33	20001	100000
	resdev[35]	1.079	1.462	0.004638	0.00106	0.5139	5.238	20001	100000		diff[5,6]	0.1749	0.1627	0.00103	-0.1426	0.1753	0.4944	20001	100000		diff[3,21]	-0.4408	0.2117	0.001672	-0.8569	-0.4419	-0.02338	20001	100000			rk.g[32]	11.58	6.815	0.04165	3	10	29	20001	100000
	resdev[36]	1.31	1.612	0.008922	0.001674	0.7134	5.763	20001	100000		diff[5,7]	-0.0113	0.1724	0.001109	-0.3511	-0.0107	0.3279	20001	100000		diff[3,22]	-0.1054	0.1717	0.00165	-0.4417	-0.1054	0.2309	20001	100000			rk.g[33]	15.94	6.091	0.06774	6	15	29	20001	100000
	resdev[37]	0.9075	1.281	0.004218	0.0008653	0.4135	4.563	20001	100000		diff[5,8]	-0.03668	0.1202	0.0007006	-0.2723	-0.03619	0.1989	20001	100000		diff[3,23]	-0.6455	0.1633	0.001323	-0.9647	-0.6455	-0.3242	20001	100000			rk.g[34]	14.7	8.444	0.07946	3	13	33	20001	100000
	resdev[38]	0.5751	0.8216	0.002859	0.0005628	0.2582	2.896	20001	100000		diff[5,9]	0.1167	0.2071	0.00268	-0.2891	0.1166	0.524	20001	100000		diff[3,24]	-0.1999	0.157	0.001454	-0.5095	-0.1988	0.1067	20001	100000			rk.g[35]	8.187	3.974	0.03193	3	7	19	20001	100000
	resdev[39]	0.8505	1.197	0.003917	0.0008479	0.3855	4.249	20001	100000		diff[5,10]	0.007277	0.3516	0.003878	-0.6912	0.009939	0.6917	20001	100000		diff[3,25]	-0.2499	0.2706	0.001959	-0.7846	-0.25	0.2829	20001	100000			rk.g[36]	2.465	1.351	0.01122	1	2	6	20001	100000
	resdev[40]	1.933	1.799	0.01009	0.009686	1.458	6.52	20001	100000		diff[5,11]	-0.05228	0.2865	0.002985	-0.6173	-0.05191	0.5042	20001	100000		diff[3,26]	0.369	0.2614	0.002157	-0.1397	0.368	0.8871	20001	100000			rk.g[37]	17.33	7.886	0.04159	5	16	33	20001	100000
	resdev[41]	0.4382	0.6291	0.002778	0.0004341	0.1971	2.221	20001	100000		diff[5,12]	0.03406	0.3438	0.003639	-0.6457	0.03574	0.7078	20001	100000		diff[3,27]	0.2358	0.2392	0.002158	-0.2342	0.2372	0.704	20001	100000			rk.g[38]	7.454	6.35	0.03843	1	5	27	20001	100000
	resdev[42]	4.141	2.302	0.01284	0.6505	3.812	9.464	20001	100000		diff[5,13]	-0.0783	0.1889	0.002545	-0.4492	-0.07764	0.2934	20001	100000		diff[3,28]	0.1954	0.2343	0.001944	-0.2657	0.1961	0.659	20001	100000			rk.g[39]	6.187	5.692	0.03898	1	4	24	20001	100000
	resdev[43]	0.4495	0.6461	0.00247	0.0004441	0.2016	2.287	20001	100000		diff[5,14]	0.005617	0.2497	0.002545	-0.4785	0.00454	0.501	20001	100000		diff[3,29]	0.009176	0.1887	0.001689	-0.3605	0.008929	0.3799	20001	100000			rk.g[40]	8.34	6.343	0.03956	2	6	27	20001	100000
	resdev[44]	0.7716	1.057	0.006388	0.0007464	0.3648	3.776	20001	100000		diff[5,15]	-0.03835	0.1929	0.002512	-0.4186	-0.0385	0.3395	20001	100000		diff[3,30]	-0.2243	0.1281	0.00104	-0.4758	-0.2243	0.02684	20001	100000			rk.g[41]	1.7	1.129	0.006246	1	1	5	20001	100000
	resdev[45]	0.7093	0.9712	0.002858	0.0007254	0.3341	3.45	20001	100000		diff[5,16]	-0.02765	0.1824	0.001908	-0.3845	-0.02718	0.3305	20001	100000		diff[3,31]	-0.171	0.1395	0.001039	-0.4445	-0.1711	0.1027	20001	100000
	resdev[46]	0.7655	1.08	0.003522	0.0007684	0.3477	3.856	20001	100000		diff[5,17]	-0.09864	0.1903	0.002505	-0.4732	-0.09796	0.2732	20001	100000		diff[3,32]	-0.4692	0.1944	0.00108	-0.8517	-0.4693	-0.09006	20001	100000
	resdev[47]	0.4793	0.688	0.002353	0.0004532	0.2161	2.434	20001	100000		diff[5,18]	-0.155	0.1714	0.002536	-0.4914	-0.155	0.1798	20001	100000		diff[3,33]	-0.3412	0.1664	0.001487	-0.6675	-0.3418	-0.01397	20001	100000
	resdev[48]	0.4313	0.6022	0.002467	0.0004487	0.2013	2.129	20001	100000		diff[5,19]	-0.1206	0.1811	0.002507	-0.4755	-0.1214	0.2356	20001	100000		diff[3,34]	-0.3924	0.242	0.002079	-0.8639	-0.3921	0.08326	20001	100000
	resdev[49]	0.5811	0.8101	0.003276	0.0005657	0.27	2.872	20001	100000		diff[5,20]	-0.01432	0.2974	0.002705	-0.5969	-0.01436	0.5726	20001	100000		diff[3,35]	-0.5571	0.1858	0.001587	-0.9205	-0.5574	-0.1929	20001	100000
	resdev[50]	0.6645	0.946	0.004837	0.000654	0.301	3.364	20001	100000		diff[5,21]	-0.2315	0.2178	0.002141	-0.6588	-0.232	0.195	20001	100000		diff[3,36]	-0.9284	0.1857	0.001476	-1.293	-0.928	-0.5665	20001	100000
	resdev[51]	0.7456	1.024	0.004953	0.0007547	0.3503	3.64	20001	100000		diff[5,22]	0.1039	0.1817	0.00227	-0.2534	0.1042	0.4615	20001	100000		diff[3,37]	-0.3233	0.2117	0.001326	-0.742	-0.3233	0.09019	20001	100000
	resdev[52]	0.7818	1.088	0.005197	0.0008029	0.3608	3.918	20001	100000		diff[5,23]	-0.4362	0.1812	0.002016	-0.7908	-0.4362	-0.07952	20001	100000		diff[3,38]	-0.6525	0.2881	0.00202	-1.217	-0.6529	-0.08572	20001	100000
	resdev[53]	0.5642	0.7951	0.003442	0.0005605	0.2577	2.827	20001	100000		diff[5,24]	0.009421	0.1639	0.001404	-0.3124	0.01003	0.3307	20001	100000		diff[3,39]	-0.7231	0.3033	0.002454	-1.327	-0.7201	-0.1354	20001	100000
	resdev[54]	0.4567	0.6165	0.002672	0.0005071	0.2196	2.195	20001	100000		diff[5,25]	-0.04059	0.2751	0.002049	-0.581	-0.04131	0.5009	20001	100000		diff[3,40]	-0.6012	0.2646	0.001915	-1.117	-0.6014	-0.07794	20001	100000
	resdev[55]	0.6105	0.8283	0.003562	0.0006199	0.2928	2.95	20001	100000		diff[5,26]	0.5783	0.2602	0.002138	0.06888	0.5783	1.092	20001	100000		diff[3,41]	-1.054	0.2258	0.001677	-1.498	-1.053	-0.6109	20001	100000
	resdev[56]	0.3843	0.5494	0.001967	0.0003924	0.1741	1.963	20001	100000		diff[5,27]	0.4451	0.2415	0.002207	-0.02999	0.4449	0.9191	20001	100000		diff[4,5]	-0.4843	0.3792	0.003843	-1.23	-0.4832	0.2559	20001	100000
	resdev[57]	0.7351	1.047	0.004263	0.0007162	0.3294	3.729	20001	100000		diff[5,28]	0.4047	0.2296	0.001716	-0.04712	0.4044	0.8583	20001	100000		diff[4,6]	-0.3094	0.3877	0.003969	-1.077	-0.3094	0.4502	20001	100000
	resdev[58]	1.007	1.348	0.007254	0.001113	0.4876	4.825	20001	100000		diff[5,29]	0.2185	0.1949	0.001354	-0.1626	0.2184	0.6045	20001	100000		diff[4,7]	-0.4956	0.3962	0.003973	-1.28	-0.494	0.2797	20001	100000
	resdev[59]	1.383	1.465	0.01039	0.003198	0.9269	5.273	20001	100000		diff[5,30]	-0.01499	0.1331	0.001053	-0.2778	-0.01462	0.2456	20001	100000		diff[4,8]	-0.521	0.3708	0.003862	-1.255	-0.5195	0.2048	20001	100000
	resdev[60]	1.518	1.804	0.0114	0.00225	0.8809	6.478	20001	100000		diff[5,31]	0.03833	0.1533	0.001433	-0.2623	0.03836	0.3398	20001	100000		diff[4,9]	-0.3676	0.3935	0.0041	-1.146	-0.3655	0.401	20001	100000
	resdev[61]	0.405	0.5832	0.002008	0.0003675	0.1823	2.052	20001	100000		diff[5,32]	-0.2599	0.2225	0.001514	-0.6959	-0.2596	0.1771	20001	100000		diff[4,10]	-0.477	0.4855	0.004865	-1.433	-0.4761	0.4733	20001	100000
	resdev[62]	2.138	1.49	0.005619	0.0868	1.882	5.701	20001	100000		diff[5,33]	-0.1319	0.1632	0.001125	-0.4528	-0.1316	0.1888	20001	100000		diff[4,11]	-0.5366	0.4416	0.004234	-1.407	-0.5366	0.333	20001	100000
	resdev[63]	0.5372	0.7507	0.003153	0.0005744	0.2499	2.66	20001	100000		diff[5,34]	-0.1831	0.2344	0.001566	-0.6408	-0.1835	0.2784	20001	100000		diff[4,12]	-0.4502	0.4784	0.00477	-1.402	-0.4467	0.4841	20001	100000
	resdev[64]	0.6807	0.8861	0.002785	0.0007819	0.3464	3.148	20001	100000		diff[5,35]	-0.3478	0.1868	0.001701	-0.7122	-0.3481	0.02027	20001	100000		diff[4,13]	-0.5626	0.3851	0.004093	-1.324	-0.5606	0.1905	20001	100000
	resdev[65]	4.04	2.147	0.009126	0.6399	3.788	8.904	20001	100000		diff[5,36]	-0.7191	0.1847	0.001467	-1.082	-0.7189	-0.3578	20001	100000		diff[4,14]	-0.4787	0.4189	0.004087	-1.298	-0.4793	0.3473	20001	100000
	resdev[66]	1.047	1.196	0.004016	0.001621	0.6392	4.292	20001	100000		diff[5,37]	-0.114	0.217	0.001783	-0.542	-0.113	0.3102	20001	100000		diff[4,15]	-0.5226	0.3868	0.004067	-1.287	-0.5198	0.2351	20001	100000
	resdev[67]	1.212	1.055	0.005978	0.04196	0.9371	3.943	20001	100000		diff[5,38]	-0.4432	0.2935	0.002533	-1.017	-0.4445	0.1351	20001	100000		diff[4,16]	-0.5119	0.3828	0.003787	-1.262	-0.5106	0.24	20001	100000
	resdev[68]	1.787	1.554	0.01034	0.05937	1.377	5.82	20001	100000		diff[5,39]	-0.5138	0.3096	0.003027	-1.127	-0.5119	0.08936	20001	100000		diff[4,17]	-0.5829	0.3855	0.00402	-1.343	-0.5808	0.1723	20001	100000
	resdev[69]	1.973	1.79	0.007656	0.0593	1.478	6.641	20001	100000		diff[5,40]	-0.3919	0.27	0.00238	-0.9179	-0.3933	0.1424	20001	100000		diff[4,18]	-0.6393	0.3767	0.004052	-1.381	-0.6379	0.1	20001	100000
	resdev[70]	1.867	1.135	0.006061	0.2703	1.671	4.614	20001	100000		diff[5,41]	-0.8448	0.236	0.00229	-1.308	-0.844	-0.3831	20001	100000		diff[4,19]	-0.6049	0.3817	0.004033	-1.358	-0.6034	0.1432	20001	100000
	resdev[71]	0.9166	0.8351	0.004974	0.03026	0.6871	3.082	20001	100000		diff[6,7]	-0.1862	0.1968	0.00128	-0.5694	-0.1876	0.2037	20001	100000		diff[4,20]	-0.4986	0.446	0.004216	-1.366	-0.4982	0.3784	20001	100000
	resdev[72]	2.481	1.552	0.01058	0.2906	2.208	6.21	20001	100000		diff[6,8]	-0.2115	0.1277	0.0007693	-0.461	-0.2119	0.04054	20001	100000		diff[4,21]	-0.7158	0.3983	0.003975	-1.503	-0.7146	0.06364	20001	100000
	resdev[73]	1.108	1.067	0.005777	0.0309	0.7933	3.939	20001	100000		diff[6,9]	-0.05818	0.2226	0.00287	-0.493	-0.05918	0.3809	20001	100000		diff[4,22]	-0.3804	0.3808	0.003883	-1.13	-0.3787	0.3653	20001	100000
	resdev[74]	1.657	1.64	0.006777	0.04268	1.153	6.017	20001	100000		diff[6,10]	-0.1676	0.3609	0.004086	-0.8841	-0.1656	0.5369	20001	100000		diff[4,23]	-0.9205	0.3799	0.003868	-1.669	-0.9186	-0.1788	20001	100000
	resdev[75]	4.265	2.947	0.02821	0.314	3.706	11.45	20001	100000		diff[6,11]	-0.2271	0.2976	0.003168	-0.8106	-0.2269	0.355	20001	100000		diff[4,24]	-0.4749	0.377	0.00373	-1.218	-0.4722	0.262	20001	100000
	resdev[76]	7.422	3.201	0.02732	2.113	7.121	14.51	20001	100000		diff[6,12]	-0.1408	0.3538	0.00386	-0.8376	-0.1402	0.5533	20001	100000		diff[4,25]	-0.5249	0.4371	0.004002	-1.38	-0.5223	0.3257	20001	100000
	resdev[77]	9.287	3.308	0.02436	3.65	9.001	16.55	20001	100000		diff[6,13]	-0.2532	0.2054	0.002766	-0.6574	-0.2531	0.152	20001	100000		diff[4,26]	0.09403	0.3996	0.003468	-0.6892	0.09285	0.8853	20001	100000
	resdev[78]	2.403	1.589	0.005991	0.194	2.121	6.221	20001	100000		diff[6,14]	-0.1692	0.2624	0.002757	-0.6785	-0.1712	0.3504	20001	100000		diff[4,27]	-0.03915	0.2936	0.002436	-0.6184	-0.03786	0.5351	20001	100000
	resdev[79]	0.7928	0.7982	0.003788	0.02051	0.5501	2.942	20001	100000		diff[6,15]	-0.2132	0.2091	0.002713	-0.6238	-0.2136	0.2011	20001	100000		diff[4,28]	-0.07958	0.3884	0.003519	-0.8427	-0.07975	0.6832	20001	100000
	resdev[80]	1.343	1.25	0.008287	0.03882	0.9847	4.648	20001	100000		diff[6,16]	-0.2025	0.2004	0.002169	-0.5957	-0.2026	0.1924	20001	100000		diff[4,29]	-0.2658	0.3919	0.003851	-1.038	-0.264	0.5009	20001	100000
	resdev[81]	1.761	1.754	0.006658	0.04554	1.226	6.512	20001	100000		diff[6,17]	-0.2735	0.2069	0.002711	-0.6798	-0.2725	0.1338	20001	100000		diff[4,30]	-0.4993	0.3637	0.003652	-1.222	-0.4969	0.2101	20001	100000
	resdev[82]	1.418	1.273	0.008745	0.04379	1.067	4.751	20001	100000		diff[6,18]	-0.3299	0.1896	0.002744	-0.7027	-0.3298	0.04445	20001	100000		diff[4,31]	-0.4459	0.3629	0.003624	-1.165	-0.4443	0.2656	20001	100000
	resdev[83]	1.804	1.777	0.007321	0.04629	1.264	6.578	20001	100000		diff[6,19]	-0.2955	0.1986	0.002722	-0.6842	-0.2962	0.09616	20001	100000		diff[4,32]	-0.7442	0.4047	0.003819	-1.54	-0.743	0.0472	20001	100000
	resdev[84]	1.867	1.798	0.007979	0.04881	1.335	6.661	20001	100000		diff[6,20]	-0.1892	0.3072	0.002859	-0.7888	-0.1905	0.4164	20001	100000		diff[4,33]	-0.6161	0.3761	0.003725	-1.356	-0.6148	0.1211	20001	100000
	resdev[85]	1.211	1.197	0.005341	0.03034	0.8504	4.42	20001	100000		diff[6,21]	-0.4064	0.2315	0.002336	-0.8584	-0.4066	0.04941	20001	100000		diff[4,34]	-0.6674	0.4133	0.004108	-1.483	-0.6664	0.1453	20001	100000
	resdev[86]	1.827	1.805	0.006477	0.04708	1.277	6.664	20001	100000		diff[6,22]	-0.07099	0.1994	0.002501	-0.4623	-0.07167	0.3221	20001	100000		diff[4,35]	-0.832	0.3814	0.003716	-1.583	-0.8308	-0.08248	20001	100000
	resdev[87]	1.653	1.658	0.006814	0.04188	1.138	6.098	20001	100000		diff[6,23]	-0.6111	0.1984	0.002237	-1	-0.611	-0.219	20001	100000		diff[4,36]	-1.203	0.3885	0.003863	-1.968	-1.201	-0.445	20001	100000
	resdev[88]	5.117	2.884	0.01932	0.7528	4.707	11.77	20001	100000		diff[6,24]	-0.1654	0.182	0.001614	-0.5248	-0.1656	0.1909	20001	100000		diff[4,37]	-0.5983	0.4012	0.003824	-1.393	-0.5966	0.1841	20001	100000
	resdev[89]	3.263	2.148	0.01196	0.2935	2.885	8.427	20001	100000		diff[6,25]	-0.2154	0.2862	0.002209	-0.7753	-0.2158	0.3489	20001	100000		diff[4,38]	-0.9275	0.4447	0.004172	-1.804	-0.9279	-0.05374	20001	100000
	resdev[90]	1.13	1.14	0.004789	0.02937	0.7742	4.214	20001	100000		diff[6,26]	0.4034	0.2708	0.002279	-0.1257	0.4026	0.9381	20001	100000		diff[4,39]	-0.998	0.4572	0.0043	-1.903	-0.9957	-0.1006	20001	100000
	resdev[91]	0.7436	0.7495	0.00311	0.01883	0.5122	2.762	20001	100000		diff[6,27]	0.2703	0.254	0.002411	-0.2308	0.2718	0.7651	20001	100000		diff[4,40]	-0.8762	0.4291	0.003957	-1.718	-0.8755	-0.03718	20001	100000
	resdev[92]	2.188	1.88	0.0114	0.08155	1.706	7.032	20001	100000		diff[6,28]	0.2298	0.2418	0.001885	-0.2471	0.2296	0.7087	20001	100000		diff[4,41]	-1.329	0.4099	0.003966	-2.135	-1.328	-0.528	20001	100000
	resdev[93]	3.604	2.444	0.0158	0.3758	3.116	9.587	20001	100000		diff[6,29]	0.04362	0.2086	0.001499	-0.3641	0.04307	0.4556	20001	100000		diff[5,6]	0.1749	0.1627	0.00103	-0.1426	0.1753	0.4944	20001	100000
	resdev[94]	2.743	2.243	0.008423	0.195	2.164	8.557	20001	100000		diff[6,30]	-0.1898	0.1599	0.001407	-0.5059	-0.1898	0.125	20001	100000		diff[5,7]	-0.0113	0.1724	0.001109	-0.3511	-0.0107	0.3279	20001	100000
	resdev[95]	5.246	3.337	0.0175	0.6268	4.64	13.29	20001	100000		diff[6,31]	-0.1365	0.1707	0.001661	-0.4732	-0.1364	0.1983	20001	100000		diff[5,8]	-0.03668	0.1202	0.0007006	-0.2723	-0.03619	0.1989	20001	100000
	resdev[96]	1.896	1.573	0.00959	0.1394	1.494	5.971	20001	100000		diff[6,32]	-0.4348	0.2386	0.00181	-0.9064	-0.434	0.03259	20001	100000		diff[5,9]	0.1167	0.2071	0.00268	-0.2891	0.1166	0.524	20001	100000
	resdev[97]	2.549	2.003	0.009447	0.1881	2.059	7.631	20001	100000		diff[6,33]	-0.3067	0.1811	0.001327	-0.6605	-0.3072	0.04932	20001	100000		diff[5,10]	0.007277	0.3516	0.003878	-0.6912	0.009939	0.6917	20001	100000
	resdev[98]	2.292	1.304	0.004737	0.3808	2.09	5.386	20001	100000		diff[6,34]	-0.358	0.2452	0.001688	-0.8373	-0.3583	0.1229	20001	100000		diff[5,11]	-0.05228	0.2865	0.002985	-0.6173	-0.05191	0.5042	20001	100000
	resdev[99]	2.418	1.709	0.00725	0.231	2.056	6.663	20001	100000		diff[6,35]	-0.5226	0.203	0.001893	-0.9184	-0.5236	-0.1224	20001	100000		diff[5,12]	0.03406	0.3438	0.003639	-0.6457	0.03574	0.7078	20001	100000
	resdev[100]	3.718	2.616	0.009962	0.4533	3.128	10.32	20001	100000		diff[6,36]	-0.8939	0.201	0.001684	-1.29	-0.8936	-0.5002	20001	100000		diff[5,13]	-0.0783	0.1889	0.002545	-0.4492	-0.07764	0.2934	20001	100000
	resdev[101]	3.832	2.652	0.01302	0.4828	3.252	10.5	20001	100000		diff[6,37]	-0.2889	0.2332	0.002071	-0.7482	-0.2883	0.1678	20001	100000		diff[5,14]	0.005617	0.2497	0.002545	-0.4785	0.00454	0.501	20001	100000
	sd	0.1943	0.02811	0.0003214	0.142	0.1932	0.2525	20001	100000		diff[6,38]	-0.6181	0.3047	0.002706	-1.217	-0.6186	-0.01817	20001	100000		diff[5,15]	-0.03835	0.1929	0.002512	-0.4186	-0.0385	0.3395	20001	100000
	sd2[4]	0.3329	0.0988	0.0003204	0.202	0.3138	0.5808	20001	100000		diff[6,39]	-0.6886	0.3198	0.003199	-1.322	-0.6855	-0.06602	20001	100000		diff[5,16]	-0.02765	0.1824	0.001908	-0.3845	-0.02718	0.3305	20001	100000
	sd2[5]	0.3152	0.08672	0.0003244	0.1966	0.2992	0.5289	20001	100000		diff[6,40]	-0.5668	0.2825	0.002576	-1.121	-0.5681	-0.007864	20001	100000		diff[5,17]	-0.09864	0.1903	0.002505	-0.4732	-0.09796	0.2732	20001	100000
	sd2[6]	0.3118	0.08572	0.000307	0.1946	0.2959	0.5236	20001	100000		diff[6,41]	-1.02	0.2497	0.002503	-1.509	-1.02	-0.5296	20001	100000		diff[5,18]	-0.155	0.1714	0.002536	-0.4914	-0.155	0.1798	20001	100000
	sd2[7]	0.3109	0.08295	0.0003335	0.1964	0.2955	0.514	20001	100000		diff[7,8]	-0.02539	0.1563	0.0009819	-0.3314	-0.02566	0.2835	20001	100000		diff[5,19]	-0.1206	0.1811	0.002507	-0.4755	-0.1214	0.2356	20001	100000
	sd2[8]	0.3328	0.09986	0.0003003	0.2013	0.3125	0.581	20001	100000		diff[7,9]	0.128	0.2369	0.0029	-0.3349	0.1272	0.5965	20001	100000		diff[5,20]	-0.01432	0.2974	0.002705	-0.5969	-0.01436	0.5726	20001	100000
	sd2[9]	0.2553	0.05459	0.0002147	0.1745	0.2467	0.3873	20001	100000		diff[7,10]	0.01857	0.3693	0.00401	-0.7128	0.02037	0.7385	20001	100000		diff[5,21]	-0.2315	0.2178	0.002141	-0.6588	-0.232	0.195	20001	100000
	sd2[10]	0.3221	0.09063	0.0003124	0.1993	0.305	0.5457	20001	100000		diff[7,11]	-0.04098	0.3082	0.003181	-0.6497	-0.04013	0.5601	20001	100000		diff[5,22]	0.1039	0.1817	0.00227	-0.2534	0.1042	0.4615	20001	100000
	sd2[11]	0.342	0.09581	0.0003637	0.2111	0.3244	0.5767	20001	100000		diff[7,12]	0.04536	0.362	0.003824	-0.6691	0.04587	0.7533	20001	100000		diff[5,23]	-0.4362	0.1812	0.002016	-0.7908	-0.4362	-0.07952	20001	100000
	sd2[12]	0.3151	0.08779	0.0003048	0.1962	0.2984	0.5295	20001	100000		diff[7,13]	-0.06701	0.2213	0.002776	-0.5021	-0.06716	0.3673	20001	100000		diff[5,24]	0.009421	0.1639	0.001404	-0.3124	0.01003	0.3307	20001	100000
	sd2[13]	0.3057	0.07957	0.0002932	0.1938	0.2914	0.5	20001	100000		diff[7,14]	0.01691	0.2739	0.002714	-0.5176	0.016	0.5605	20001	100000		diff[5,25]	-0.04059	0.2751	0.002049	-0.581	-0.04131	0.5009	20001	100000
	sd2[15]	0.306	0.08008	0.0002878	0.1944	0.2916	0.5017	20001	100000		diff[7,15]	-0.02706	0.2241	0.002761	-0.4649	-0.02782	0.4148	20001	100000		diff[5,26]	0.5783	0.2602	0.002138	0.06888	0.5783	1.092	20001	100000
	sd2[16]	0.3232	0.08211	0.0003489	0.2057	0.309	0.5216	20001	100000		diff[7,16]	-0.01635	0.2155	0.002206	-0.4371	-0.01699	0.4059	20001	100000		diff[5,27]	0.4451	0.2415	0.002207	-0.02999	0.4449	0.9191	20001	100000
	sd2[17]	0.3338	0.08473	0.000385	0.2107	0.3198	0.5367	20001	100000		diff[7,17]	-0.08734	0.222	0.002755	-0.5232	-0.08722	0.3453	20001	100000		diff[5,28]	0.4047	0.2296	0.001716	-0.04712	0.4044	0.8583	20001	100000
	totresdev	165.2	17.47	0.1327	132.6	164.6	200.8	20001	100000		diff[7,18]	-0.1437	0.2061	0.002781	-0.5481	-0.1434	0.2614	20001	100000		diff[5,29]	0.2185	0.1949	0.001354	-0.1626	0.2184	0.6045	20001	100000
	totresdevR	66.79	9.155	0.04389	50.26	66.31	86.1	20001	100000		diff[7,19]	-0.1093	0.2138	0.002764	-0.5277	-0.109	0.3103	20001	100000		diff[5,30]	-0.01499	0.1331	0.001053	-0.2778	-0.01462	0.2456	20001	100000
											diff[7,20]	-0.003019	0.3176	0.002898	-0.6226	-0.003711	0.6313	20001	100000		diff[5,31]	0.03833	0.1533	0.001433	-0.2623	0.03836	0.3398	20001	100000
# 148 + 63 data points											diff[7,21]	-0.2202	0.2461	0.002388	-0.7012	-0.2208	0.2626	20001	100000		diff[5,32]	-0.2599	0.2225	0.001514	-0.6959	-0.2596	0.1771	20001	100000
											diff[7,22]	0.1152	0.2144	0.002529	-0.3042	0.114	0.537	20001	100000		diff[5,33]	-0.1319	0.1632	0.001125	-0.4528	-0.1316	0.1888	20001	100000
Dbar = post.mean of -2logL; Dhat = -2LogL at post.mean of stochastic nodes											diff[7,23]	-0.4249	0.2135	0.002307	-0.8413	-0.4249	-0.00281	20001	100000		diff[5,34]	-0.1831	0.2344	0.001566	-0.6408	-0.1835	0.2784	20001	100000
	Dbar	Dhat	pD	DIC							diff[7,24]	0.02072	0.1999	0.001757	-0.3699	0.02122	0.4131	20001	100000		diff[5,35]	-0.3478	0.1868	0.001701	-0.7122	-0.3481	0.02027	20001	100000
r	295.301	261.17	34.131	329.432							diff[7,25]	-0.02929	0.2977	0.002317	-0.6125	-0.03142	0.5587	20001	100000		diff[5,36]	-0.7191	0.1847	0.001467	-1.082	-0.7189	-0.3578	20001	100000
y	-45.492	-126.397	80.905	35.412							diff[7,26]	0.5896	0.2831	0.002287	0.03645	0.5879	1.146	20001	100000		diff[5,37]	-0.114	0.217	0.001783	-0.542	-0.113	0.3102	20001	100000
total	249.809	134.773	115.036	364.845							diff[7,27]	0.4564	0.2675	0.002412	-0.06705	0.4563	0.9835	20001	100000		diff[5,38]	-0.4432	0.2935	0.002533	-1.017	-0.4445	0.1351	20001	100000
											diff[7,28]	0.416	0.2556	0.001914	-0.08591	0.4158	0.9199	20001	100000		diff[5,39]	-0.5138	0.3096	0.003027	-1.127	-0.5119	0.08936	20001	100000
											diff[7,29]	0.2298	0.2248	0.001667	-0.2143	0.2284	0.6723	20001	100000		diff[5,40]	-0.3919	0.27	0.00238	-0.9179	-0.3933	0.1424	20001	100000
											diff[7,30]	-0.003691	0.1792	0.001515	-0.3531	-0.003649	0.3474	20001	100000		diff[5,41]	-0.8448	0.236	0.00229	-1.308	-0.844	-0.3831	20001	100000
											diff[7,31]	0.04962	0.1895	0.001752	-0.3212	0.04899	0.4237	20001	100000		diff[6,7]	-0.1862	0.1968	0.00128	-0.5694	-0.1876	0.2037	20001	100000
											diff[7,32]	-0.2486	0.2518	0.001878	-0.744	-0.2484	0.2461	20001	100000		diff[6,8]	-0.2115	0.1277	0.0007693	-0.461	-0.2119	0.04054	20001	100000
											diff[7,33]	-0.1206	0.1983	0.001498	-0.5091	-0.1209	0.2687	20001	100000		diff[6,9]	-0.05818	0.2226	0.00287	-0.493	-0.05918	0.3809	20001	100000
											diff[7,34]	-0.1718	0.2592	0.001884	-0.6816	-0.172	0.335	20001	100000		diff[6,10]	-0.1676	0.3609	0.004086	-0.8841	-0.1656	0.5369	20001	100000
											diff[7,35]	-0.3365	0.2176	0.001942	-0.7627	-0.3385	0.0949	20001	100000		diff[6,11]	-0.2271	0.2976	0.003168	-0.8106	-0.2269	0.355	20001	100000
											diff[7,36]	-0.7078	0.2166	0.001718	-1.132	-0.7076	-0.2809	20001	100000		diff[6,12]	-0.1408	0.3538	0.00386	-0.8376	-0.1402	0.5533	20001	100000
											diff[7,37]	-0.1027	0.2468	0.00214	-0.5907	-0.1028	0.3798	20001	100000		diff[6,13]	-0.2532	0.2054	0.002766	-0.6574	-0.2531	0.152	20001	100000
											diff[7,38]	-0.4319	0.315	0.002765	-1.052	-0.4318	0.1861	20001	100000		diff[6,14]	-0.1692	0.2624	0.002757	-0.6785	-0.1712	0.3504	20001	100000
											diff[7,39]	-0.5025	0.3292	0.0032	-1.153	-0.5005	0.1396	20001	100000		diff[6,15]	-0.2132	0.2091	0.002713	-0.6238	-0.2136	0.2011	20001	100000
											diff[7,40]	-0.3806	0.2925	0.002612	-0.9533	-0.3817	0.1955	20001	100000		diff[6,16]	-0.2025	0.2004	0.002169	-0.5957	-0.2026	0.1924	20001	100000
											diff[7,41]	-0.8335	0.2611	0.002522	-1.347	-0.8334	-0.3198	20001	100000		diff[6,17]	-0.2735	0.2069	0.002711	-0.6798	-0.2725	0.1338	20001	100000
											diff[8,9]	0.1534	0.1905	0.002695	-0.2196	0.1535	0.5273	20001	100000		diff[6,18]	-0.3299	0.1896	0.002744	-0.7027	-0.3298	0.04445	20001	100000
											diff[8,10]	0.04396	0.3423	0.003913	-0.6345	0.04614	0.7127	20001	100000		diff[6,19]	-0.2955	0.1986	0.002722	-0.6842	-0.2962	0.09616	20001	100000
											diff[8,11]	-0.01559	0.2746	0.003	-0.5568	-0.01513	0.5203	20001	100000		diff[6,20]	-0.1892	0.3072	0.002859	-0.7888	-0.1905	0.4164	20001	100000
											diff[8,12]	0.07075	0.3342	0.003655	-0.5881	0.07155	0.7276	20001	100000		diff[6,21]	-0.4064	0.2315	0.002336	-0.8584	-0.4066	0.04941	20001	100000
											diff[8,13]	-0.04162	0.171	0.002564	-0.3763	-0.04113	0.292	20001	100000		diff[6,22]	-0.07099	0.1994	0.002501	-0.4623	-0.07167	0.3221	20001	100000
											diff[8,14]	0.0423	0.2359	0.002556	-0.4167	0.04092	0.5118	20001	100000		diff[6,23]	-0.6111	0.1984	0.002237	-1	-0.611	-0.219	20001	100000
											diff[8,15]	-0.001669	0.175	0.002532	-0.3461	-0.001342	0.3432	20001	100000		diff[6,24]	-0.1654	0.182	0.001614	-0.5248	-0.1656	0.1909	20001	100000
											diff[8,16]	0.009034	0.1645	0.001931	-0.3138	0.009235	0.3327	20001	100000		diff[6,25]	-0.2154	0.2862	0.002209	-0.7753	-0.2158	0.3489	20001	100000
											diff[8,17]	-0.06196	0.1725	0.002534	-0.4026	-0.06145	0.2758	20001	100000		diff[6,26]	0.4034	0.2708	0.002279	-0.1257	0.4026	0.9381	20001	100000
											diff[8,18]	-0.1183	0.151	0.002554	-0.4144	-0.1175	0.1782	20001	100000		diff[6,27]	0.2703	0.254	0.002411	-0.2308	0.2718	0.7651	20001	100000
											diff[8,19]	-0.08395	0.1621	0.002532	-0.4023	-0.08371	0.233	20001	100000		diff[6,28]	0.2298	0.2418	0.001885	-0.2471	0.2296	0.7087	20001	100000
											diff[8,20]	0.02237	0.2851	0.002674	-0.5345	0.02226	0.5844	20001	100000		diff[6,29]	0.04362	0.2086	0.001499	-0.3641	0.04307	0.4556	20001	100000
											diff[8,21]	-0.1948	0.2011	0.002135	-0.5886	-0.1956	0.1993	20001	100000		diff[6,30]	-0.1898	0.1599	0.001407	-0.5059	-0.1898	0.125	20001	100000
											diff[8,22]	0.1406	0.1631	0.002296	-0.1792	0.1401	0.4591	20001	100000		diff[6,31]	-0.1365	0.1707	0.001661	-0.4732	-0.1364	0.1983	20001	100000
											diff[8,23]	-0.3995	0.1612	0.002007	-0.7172	-0.3992	-0.0823	20001	100000		diff[6,32]	-0.4348	0.2386	0.00181	-0.9064	-0.434	0.03259	20001	100000
											diff[8,24]	0.0461	0.1429	0.001349	-0.2352	0.04639	0.3259	20001	100000		diff[6,33]	-0.3067	0.1811	0.001327	-0.6605	-0.3072	0.04932	20001	100000
											diff[8,25]	-0.003903	0.2633	0.002015	-0.5183	-0.004087	0.5117	20001	100000		diff[6,34]	-0.358	0.2452	0.001688	-0.8373	-0.3583	0.1229	20001	100000
											diff[8,26]	0.615	0.2464	0.002066	0.1331	0.6135	1.102	20001	100000		diff[6,35]	-0.5226	0.203	0.001893	-0.9184	-0.5236	-0.1224	20001	100000
											diff[8,27]	0.4818	0.2269	0.002195	0.03412	0.4827	0.9278	20001	100000		diff[6,36]	-0.8939	0.201	0.001684	-1.29	-0.8936	-0.5002	20001	100000
											diff[8,28]	0.4414	0.214	0.00163	0.02065	0.4412	0.8646	20001	100000		diff[6,37]	-0.2889	0.2332	0.002071	-0.7482	-0.2883	0.1678	20001	100000
											diff[8,29]	0.2552	0.176	0.001267	-0.08741	0.2544	0.6025	20001	100000		diff[6,38]	-0.6181	0.3047	0.002706	-1.217	-0.6186	-0.01817	20001	100000
											diff[8,30]	0.0217	0.1129	0.001062	-0.2018	0.0226	0.2426	20001	100000		diff[6,39]	-0.6886	0.3198	0.003199	-1.322	-0.6855	-0.06602	20001	100000
											diff[8,31]	0.07501	0.1254	0.001356	-0.1704	0.07518	0.3217	20001	100000		diff[6,40]	-0.5668	0.2825	0.002576	-1.121	-0.5681	-0.007864	20001	100000
											diff[8,32]	-0.2232	0.2094	0.001517	-0.6368	-0.2224	0.1891	20001	100000		diff[6,41]	-1.02	0.2497	0.002503	-1.509	-1.02	-0.5296	20001	100000
											diff[8,33]	-0.09518	0.1417	0.001017	-0.3735	-0.09522	0.184	20001	100000		diff[7,8]	-0.02539	0.1563	0.0009819	-0.3314	-0.02566	0.2835	20001	100000
											diff[8,34]	-0.1465	0.2187	0.001499	-0.5733	-0.1476	0.2828	20001	100000		diff[7,9]	0.128	0.2369	0.0029	-0.3349	0.1272	0.5965	20001	100000
											diff[8,35]	-0.3111	0.1676	0.001625	-0.6381	-0.3119	0.01934	20001	100000		diff[7,10]	0.01857	0.3693	0.00401	-0.7128	0.02037	0.7385	20001	100000
											diff[8,36]	-0.6824	0.1651	0.001387	-1.008	-0.6828	-0.3585	20001	100000		diff[7,11]	-0.04098	0.3082	0.003181	-0.6497	-0.04013	0.5601	20001	100000
											diff[8,37]	-0.07735	0.2037	0.001823	-0.4784	-0.07595	0.322	20001	100000		diff[7,12]	0.04536	0.362	0.003824	-0.6691	0.04587	0.7533	20001	100000
											diff[8,38]	-0.4065	0.2818	0.002524	-0.9594	-0.4069	0.146	20001	100000		diff[7,13]	-0.06701	0.2213	0.002776	-0.5021	-0.06716	0.3673	20001	100000
											diff[8,39]	-0.4771	0.2981	0.00302	-1.07	-0.4741	0.101	20001	100000		diff[7,14]	0.01691	0.2739	0.002714	-0.5176	0.016	0.5605	20001	100000
											diff[8,40]	-0.3553	0.2575	0.002373	-0.8579	-0.3561	0.1539	20001	100000		diff[7,15]	-0.02706	0.2241	0.002761	-0.4649	-0.02782	0.4148	20001	100000
											diff[8,41]	-0.8081	0.2205	0.002271	-1.242	-0.8075	-0.3771	20001	100000		diff[7,16]	-0.01635	0.2155	0.002206	-0.4371	-0.01699	0.4059	20001	100000
											diff[9,10]	-0.1094	0.3187	0.002328	-0.7473	-0.1062	0.5133	20001	100000		diff[7,17]	-0.08734	0.222	0.002755	-0.5232	-0.08722	0.3453	20001	100000
											diff[9,11]	-0.169	0.2546	0.001361	-0.6767	-0.1667	0.3256	20001	100000		diff[7,18]	-0.1437	0.2061	0.002781	-0.5481	-0.1434	0.2614	20001	100000
											diff[9,12]	-0.08261	0.3322	0.002527	-0.7312	-0.08345	0.5699	20001	100000		diff[7,19]	-0.1093	0.2138	0.002764	-0.5277	-0.109	0.3103	20001	100000
											diff[9,13]	-0.195	0.167	0.0008355	-0.5239	-0.1954	0.1341	20001	100000		diff[7,20]	-0.003019	0.3176	0.002898	-0.6226	-0.003711	0.6313	20001	100000
											diff[9,14]	-0.1111	0.2451	0.001719	-0.5875	-0.1119	0.3745	20001	100000		diff[7,21]	-0.2202	0.2461	0.002388	-0.7012	-0.2208	0.2626	20001	100000
											diff[9,15]	-0.155	0.1705	0.0008149	-0.4905	-0.1558	0.1819	20001	100000		diff[7,22]	0.1152	0.2144	0.002529	-0.3042	0.114	0.537	20001	100000
											diff[9,16]	-0.1443	0.1845	0.001316	-0.5078	-0.1449	0.2188	20001	100000		diff[7,23]	-0.4249	0.2135	0.002307	-0.8413	-0.4249	-0.00281	20001	100000
											diff[9,17]	-0.2153	0.1683	0.000847	-0.5472	-0.2147	0.1147	20001	100000		diff[7,24]	0.02072	0.1999	0.001757	-0.3699	0.02122	0.4131	20001	100000
											diff[9,18]	-0.2717	0.1407	0.0006783	-0.548	-0.2718	0.006417	20001	100000		diff[7,25]	-0.02929	0.2977	0.002317	-0.6125	-0.03142	0.5587	20001	100000
											diff[9,19]	-0.2373	0.1572	0.0007756	-0.5466	-0.238	0.07306	20001	100000		diff[7,26]	0.5896	0.2831	0.002287	0.03645	0.5879	1.146	20001	100000
											diff[9,20]	-0.131	0.301	0.002415	-0.7197	-0.1307	0.4615	20001	100000		diff[7,27]	0.4564	0.2675	0.002412	-0.06705	0.4563	0.9835	20001	100000
											diff[9,21]	-0.3482	0.2212	0.00179	-0.784	-0.3484	0.08515	20001	100000		diff[7,28]	0.416	0.2556	0.001914	-0.08591	0.4158	0.9199	20001	100000
											diff[9,22]	-0.01281	0.1696	0.0009931	-0.346	-0.01299	0.3215	20001	100000		diff[7,29]	0.2298	0.2248	0.001667	-0.2143	0.2284	0.6723	20001	100000
											diff[9,23]	-0.5529	0.1804	0.001397	-0.9069	-0.5532	-0.197	20001	100000		diff[7,30]	-0.003691	0.1792	0.001515	-0.3531	-0.003649	0.3474	20001	100000
											diff[9,24]	-0.1073	0.2016	0.00254	-0.5084	-0.1066	0.2824	20001	100000		diff[7,31]	0.04962	0.1895	0.001752	-0.3212	0.04899	0.4237	20001	100000
											diff[9,25]	-0.1573	0.2986	0.002862	-0.7459	-0.1569	0.4274	20001	100000		diff[7,32]	-0.2486	0.2518	0.001878	-0.744	-0.2484	0.2461	20001	100000
											diff[9,26]	0.4616	0.2809	0.00281	-0.08921	0.4622	1.014	20001	100000		diff[7,33]	-0.1206	0.1983	0.001498	-0.5091	-0.1209	0.2687	20001	100000
											diff[9,27]	0.3285	0.2633	0.002767	-0.1887	0.3291	0.8452	20001	100000		diff[7,34]	-0.1718	0.2592	0.001884	-0.6816	-0.172	0.335	20001	100000
											diff[9,28]	0.288	0.258	0.002814	-0.2219	0.2886	0.7978	20001	100000		diff[7,35]	-0.3365	0.2176	0.001942	-0.7627	-0.3385	0.0949	20001	100000
											diff[9,29]	0.1018	0.2287	0.002692	-0.3478	0.1018	0.5527	20001	100000		diff[7,36]	-0.7078	0.2166	0.001718	-1.132	-0.7076	-0.2809	20001	100000
											diff[9,30]	-0.1317	0.1769	0.002136	-0.483	-0.1307	0.2124	20001	100000		diff[7,37]	-0.1027	0.2468	0.00214	-0.5907	-0.1028	0.3798	20001	100000
											diff[9,31]	-0.07835	0.1767	0.001858	-0.4251	-0.07797	0.267	20001	100000		diff[7,38]	-0.4319	0.315	0.002765	-1.052	-0.4318	0.1861	20001	100000
											diff[9,32]	-0.3766	0.2467	0.002216	-0.863	-0.3753	0.1073	20001	100000		diff[7,39]	-0.5025	0.3292	0.0032	-1.153	-0.5005	0.1396	20001	100000
											diff[9,33]	-0.2485	0.2037	0.002587	-0.6496	-0.2478	0.1481	20001	100000		diff[7,40]	-0.3806	0.2925	0.002612	-0.9533	-0.3817	0.1955	20001	100000
											diff[9,34]	-0.2998	0.2664	0.003051	-0.8196	-0.3008	0.221	20001	100000		diff[7,41]	-0.8335	0.2611	0.002522	-1.347	-0.8334	-0.3198	20001	100000
											diff[9,35]	-0.4645	0.2039	0.002056	-0.8649	-0.4647	-0.06401	20001	100000		diff[8,9]	0.1534	0.1905	0.002695	-0.2196	0.1535	0.5273	20001	100000
											diff[9,36]	-0.8357	0.2101	0.002295	-1.251	-0.8351	-0.4255	20001	100000		diff[8,10]	0.04396	0.3423	0.003913	-0.6345	0.04614	0.7127	20001	100000
											diff[9,37]	-0.2307	0.2277	0.001723	-0.6795	-0.2298	0.215	20001	100000		diff[8,11]	-0.01559	0.2746	0.003	-0.5568	-0.01513	0.5203	20001	100000
											diff[9,38]	-0.5599	0.2953	0.002059	-1.138	-0.5606	0.02156	20001	100000		diff[8,12]	0.07075	0.3342	0.003655	-0.5881	0.07155	0.7276	20001	100000
											diff[9,39]	-0.6304	0.3022	0.001994	-1.23	-0.6292	-0.04036	20001	100000		diff[8,13]	-0.04162	0.171	0.002564	-0.3763	-0.04113	0.292	20001	100000
											diff[9,40]	-0.5086	0.2733	0.001977	-1.045	-0.5099	0.03076	20001	100000		diff[8,14]	0.0423	0.2359	0.002556	-0.4167	0.04092	0.5118	20001	100000
											diff[9,41]	-0.9615	0.2366	0.001673	-1.426	-0.9621	-0.4956	20001	100000		diff[8,15]	-0.001669	0.175	0.002532	-0.3461	-0.001342	0.3432	20001	100000
											diff[10,11]	-0.05956	0.3406	0.002189	-0.7358	-0.05797	0.6127	20001	100000		diff[8,16]	0.009034	0.1645	0.001931	-0.3138	0.009235	0.3327	20001	100000
											diff[10,12]	0.02679	0.4364	0.003527	-0.8297	0.0268	0.881	20001	100000		diff[8,17]	-0.06196	0.1725	0.002534	-0.4026	-0.06145	0.2758	20001	100000
											diff[10,13]	-0.08558	0.3284	0.002615	-0.7246	-0.08744	0.5674	20001	100000		diff[8,18]	-0.1183	0.151	0.002554	-0.4144	-0.1175	0.1782	20001	100000
											diff[10,14]	-0.001661	0.3747	0.003083	-0.7346	-0.003161	0.7409	20001	100000		diff[8,19]	-0.08395	0.1621	0.002532	-0.4023	-0.08371	0.233	20001	100000
											diff[10,15]	-0.04563	0.3314	0.002665	-0.6917	-0.04793	0.6137	20001	100000		diff[8,20]	0.02237	0.2851	0.002674	-0.5345	0.02226	0.5844	20001	100000
											diff[10,16]	-0.03493	0.3381	0.002904	-0.6941	-0.03829	0.6375	20001	100000		diff[8,21]	-0.1948	0.2011	0.002135	-0.5886	-0.1956	0.1993	20001	100000
											diff[10,17]	-0.1059	0.3296	0.002642	-0.7476	-0.1082	0.5498	20001	100000		diff[8,22]	0.1406	0.1631	0.002296	-0.1792	0.1401	0.4591	20001	100000
											diff[10,18]	-0.1623	0.3174	0.002543	-0.7794	-0.1644	0.473	20001	100000		diff[8,23]	-0.3995	0.1612	0.002007	-0.7172	-0.3992	-0.0823	20001	100000
											diff[10,19]	-0.1279	0.324	0.002572	-0.7585	-0.1298	0.5194	20001	100000		diff[8,24]	0.0461	0.1429	0.001349	-0.2352	0.04639	0.3259	20001	100000
											diff[10,20]	-0.02159	0.4136	0.00363	-0.8289	-0.02296	0.8012	20001	100000		diff[8,25]	-0.003903	0.2633	0.002015	-0.5183	-0.004087	0.5117	20001	100000
											diff[10,21]	-0.2388	0.3602	0.003214	-0.9434	-0.239	0.4744	20001	100000		diff[8,26]	0.615	0.2464	0.002066	0.1331	0.6135	1.102	20001	100000
											diff[10,22]	0.09659	0.3296	0.002713	-0.5486	0.09466	0.7522	20001	100000		diff[8,27]	0.4818	0.2269	0.002195	0.03412	0.4827	0.9278	20001	100000
											diff[10,23]	-0.4435	0.3362	0.002918	-1.097	-0.4454	0.2258	20001	100000		diff[8,28]	0.4414	0.214	0.00163	0.02065	0.4412	0.8646	20001	100000
											diff[10,24]	0.002143	0.3482	0.003821	-0.6781	-0.0003396	0.6915	20001	100000		diff[8,29]	0.2552	0.176	0.001267	-0.08741	0.2544	0.6025	20001	100000
											diff[10,25]	-0.04786	0.4124	0.004017	-0.8543	-0.04821	0.7733	20001	100000		diff[8,30]	0.0217	0.1129	0.001062	-0.2018	0.0226	0.2426	20001	100000
											diff[10,26]	0.571	0.4	0.003982	-0.2152	0.5721	1.357	20001	100000		diff[8,31]	0.07501	0.1254	0.001356	-0.1704	0.07518	0.3217	20001	100000
											diff[10,27]	0.4379	0.3876	0.00391	-0.3195	0.4366	1.203	20001	100000		diff[8,32]	-0.2232	0.2094	0.001517	-0.6368	-0.2224	0.1891	20001	100000
											diff[10,28]	0.3974	0.3842	0.003982	-0.3501	0.397	1.159	20001	100000		diff[8,33]	-0.09518	0.1417	0.001017	-0.3735	-0.09522	0.184	20001	100000
											diff[10,29]	0.2112	0.3638	0.003889	-0.4975	0.2076	0.9363	20001	100000		diff[8,34]	-0.1465	0.2187	0.001499	-0.5733	-0.1476	0.2828	20001	100000
											diff[10,30]	-0.02226	0.334	0.003493	-0.6734	-0.02488	0.6414	20001	100000		diff[8,35]	-0.3111	0.1676	0.001625	-0.6381	-0.3119	0.01934	20001	100000
											diff[10,31]	0.03105	0.3336	0.003267	-0.6163	0.02988	0.694	20001	100000		diff[8,36]	-0.6824	0.1651	0.001387	-1.008	-0.6828	-0.3585	20001	100000
											diff[10,32]	-0.2672	0.3758	0.003523	-0.9999	-0.2676	0.478	20001	100000		diff[8,37]	-0.07735	0.2037	0.001823	-0.4784	-0.07595	0.322	20001	100000
											diff[10,33]	-0.1391	0.3491	0.003819	-0.8218	-0.1407	0.5542	20001	100000		diff[8,38]	-0.4065	0.2818	0.002524	-0.9594	-0.4069	0.146	20001	100000
											diff[10,34]	-0.1904	0.3888	0.004187	-0.953	-0.1915	0.5803	20001	100000		diff[8,39]	-0.4771	0.2981	0.00302	-1.07	-0.4741	0.101	20001	100000
											diff[10,35]	-0.355	0.3492	0.003457	-1.036	-0.3567	0.3374	20001	100000		diff[8,40]	-0.3553	0.2575	0.002373	-0.8579	-0.3561	0.1539	20001	100000
											diff[10,36]	-0.7263	0.3537	0.003574	-1.421	-0.7267	-0.02561	20001	100000		diff[8,41]	-0.8081	0.2205	0.002271	-1.242	-0.8075	-0.3771	20001	100000
											diff[10,37]	-0.1213	0.3638	0.003193	-0.833	-0.1233	0.6005	20001	100000		diff[9,10]	-0.1094	0.3187	0.002328	-0.7473	-0.1062	0.5133	20001	100000
											diff[10,38]	-0.4505	0.4104	0.003355	-1.26	-0.4501	0.356	20001	100000		diff[9,11]	-0.169	0.2546	0.001361	-0.6767	-0.1667	0.3256	20001	100000
											diff[10,39]	-0.521	0.4161	0.003167	-1.341	-0.5198	0.3002	20001	100000		diff[9,12]	-0.08261	0.3322	0.002527	-0.7312	-0.08345	0.5699	20001	100000
											diff[10,40]	-0.3992	0.3953	0.003353	-1.174	-0.4002	0.3847	20001	100000		diff[9,13]	-0.195	0.167	0.0008355	-0.5239	-0.1954	0.1341	20001	100000
											diff[10,41]	-0.8521	0.3703	0.00304	-1.573	-0.8539	-0.1186	20001	100000		diff[9,14]	-0.1111	0.2451	0.001719	-0.5875	-0.1119	0.3745	20001	100000
											diff[11,12]	0.08634	0.3861	0.002807	-0.6708	0.08561	0.8481	20001	100000		diff[9,15]	-0.155	0.1705	0.0008149	-0.4905	-0.1558	0.1819	20001	100000
											diff[11,13]	-0.02603	0.2595	0.001586	-0.5321	-0.02738	0.4859	20001	100000		diff[9,16]	-0.1443	0.1845	0.001316	-0.5078	-0.1449	0.2188	20001	100000
											diff[11,14]	0.05789	0.3145	0.002198	-0.5555	0.05718	0.6793	20001	100000		diff[9,17]	-0.2153	0.1683	0.000847	-0.5472	-0.2147	0.1147	20001	100000
											diff[11,15]	0.01393	0.2618	0.001619	-0.4962	0.01311	0.5339	20001	100000		diff[9,18]	-0.2717	0.1407	0.0006783	-0.548	-0.2718	0.006417	20001	100000
											diff[11,16]	0.02463	0.2704	0.001884	-0.5012	0.02408	0.5612	20001	100000		diff[9,19]	-0.2373	0.1572	0.0007756	-0.5466	-0.238	0.07306	20001	100000
											diff[11,17]	-0.04636	0.2605	0.001605	-0.5549	-0.04669	0.4703	20001	100000		diff[9,20]	-0.131	0.301	0.002415	-0.7197	-0.1307	0.4615	20001	100000
											diff[11,18]	-0.1028	0.2451	0.001538	-0.5794	-0.1033	0.3844	20001	100000		diff[9,21]	-0.3482	0.2212	0.00179	-0.784	-0.3484	0.08515	20001	100000
											diff[11,19]	-0.06835	0.2537	0.001559	-0.5636	-0.06878	0.4344	20001	100000		diff[9,22]	-0.01281	0.1696	0.0009931	-0.346	-0.01299	0.3215	20001	100000
											diff[11,20]	0.03796	0.361	0.002744	-0.6663	0.03649	0.7496	20001	100000		diff[9,23]	-0.5529	0.1804	0.001397	-0.9069	-0.5532	-0.197	20001	100000
											diff[11,21]	-0.1792	0.297	0.002183	-0.7608	-0.18	0.4091	20001	100000		diff[9,24]	-0.1073	0.2016	0.00254	-0.5084	-0.1066	0.2824	20001	100000
											diff[11,22]	0.1561	0.261	0.001674	-0.3529	0.1546	0.6729	20001	100000		diff[9,25]	-0.1573	0.2986	0.002862	-0.7459	-0.1569	0.4274	20001	100000
											diff[11,23]	-0.3839	0.2675	0.001926	-0.9063	-0.3852	0.1439	20001	100000		diff[9,26]	0.4616	0.2809	0.00281	-0.08921	0.4622	1.014	20001	100000
											diff[11,24]	0.0617	0.2822	0.002894	-0.4922	0.06173	0.6164	20001	100000		diff[9,27]	0.3285	0.2633	0.002767	-0.1887	0.3291	0.8452	20001	100000
											diff[11,25]	0.01169	0.3576	0.00314	-0.692	0.01226	0.715	20001	100000		diff[9,28]	0.288	0.258	0.002814	-0.2219	0.2886	0.7978	20001	100000
											diff[11,26]	0.6306	0.3419	0.003063	-0.03663	0.6309	1.305	20001	100000		diff[9,29]	0.1018	0.2287	0.002692	-0.3478	0.1018	0.5527	20001	100000
											diff[11,27]	0.4974	0.3305	0.003017	-0.1509	0.4961	1.15	20001	100000		diff[9,30]	-0.1317	0.1769	0.002136	-0.483	-0.1307	0.2124	20001	100000
											diff[11,28]	0.457	0.3237	0.003081	-0.1788	0.4579	1.092	20001	100000		diff[9,31]	-0.07835	0.1767	0.001858	-0.4251	-0.07797	0.267	20001	100000
											diff[11,29]	0.2708	0.301	0.003009	-0.3162	0.2697	0.8688	20001	100000		diff[9,32]	-0.3766	0.2467	0.002216	-0.863	-0.3753	0.1073	20001	100000
											diff[11,30]	0.03729	0.2656	0.002534	-0.4805	0.03734	0.5629	20001	100000		diff[9,33]	-0.2485	0.2037	0.002587	-0.6496	-0.2478	0.1481	20001	100000
											diff[11,31]	0.0906	0.2651	0.002263	-0.4258	0.08921	0.6152	20001	100000		diff[9,34]	-0.2998	0.2664	0.003051	-0.8196	-0.3008	0.221	20001	100000
											diff[11,32]	-0.2076	0.3163	0.00263	-0.829	-0.2073	0.4143	20001	100000		diff[9,35]	-0.4645	0.2039	0.002056	-0.8649	-0.4647	-0.06401	20001	100000
											diff[11,33]	-0.07959	0.2831	0.002923	-0.6375	-0.07952	0.4777	20001	100000		diff[9,36]	-0.8357	0.2101	0.002295	-1.251	-0.8351	-0.4255	20001	100000
											diff[11,34]	-0.1309	0.3315	0.003372	-0.7792	-0.1322	0.5257	20001	100000		diff[9,37]	-0.2307	0.2277	0.001723	-0.6795	-0.2298	0.215	20001	100000
											diff[11,35]	-0.2955	0.284	0.002444	-0.8492	-0.296	0.2676	20001	100000		diff[9,38]	-0.5599	0.2953	0.002059	-1.138	-0.5606	0.02156	20001	100000
											diff[11,36]	-0.6668	0.2875	0.002673	-1.23	-0.6668	-0.1015	20001	100000		diff[9,39]	-0.6304	0.3022	0.001994	-1.23	-0.6292	-0.04036	20001	100000
											diff[11,37]	-0.06175	0.3026	0.002225	-0.6568	-0.06083	0.5341	20001	100000		diff[9,40]	-0.5086	0.2733	0.001977	-1.045	-0.5099	0.03076	20001	100000
											diff[11,38]	-0.3909	0.356	0.002458	-1.088	-0.3911	0.3065	20001	100000		diff[9,41]	-0.9615	0.2366	0.001673	-1.426	-0.9621	-0.4956	20001	100000
											diff[11,39]	-0.4615	0.3633	0.002443	-1.177	-0.4615	0.2524	20001	100000		diff[10,11]	-0.05956	0.3406	0.002189	-0.7358	-0.05797	0.6127	20001	100000
											diff[11,40]	-0.3397	0.3385	0.002405	-1	-0.3401	0.3307	20001	100000		diff[10,12]	0.02679	0.4364	0.003527	-0.8297	0.0268	0.881	20001	100000
											diff[11,41]	-0.7925	0.308	0.002101	-1.394	-0.7933	-0.1823	20001	100000		diff[10,13]	-0.08558	0.3284	0.002615	-0.7246	-0.08744	0.5674	20001	100000
											diff[12,13]	-0.1124	0.3213	0.002426	-0.7436	-0.1123	0.5142	20001	100000		diff[10,14]	-0.001661	0.3747	0.003083	-0.7346	-0.003161	0.7409	20001	100000
											diff[12,14]	-0.02845	0.3681	0.00291	-0.7457	-0.02974	0.6983	20001	100000		diff[10,15]	-0.04563	0.3314	0.002665	-0.6917	-0.04793	0.6137	20001	100000
											diff[12,15]	-0.07242	0.3238	0.002441	-0.7065	-0.07156	0.562	20001	100000		diff[10,16]	-0.03493	0.3381	0.002904	-0.6941	-0.03829	0.6375	20001	100000
											diff[12,16]	-0.06171	0.3306	0.002676	-0.7083	-0.06165	0.589	20001	100000		diff[10,17]	-0.1059	0.3296	0.002642	-0.7476	-0.1082	0.5498	20001	100000
											diff[12,17]	-0.1327	0.322	0.002438	-0.7637	-0.1326	0.499	20001	100000		diff[10,18]	-0.1623	0.3174	0.002543	-0.7794	-0.1644	0.473	20001	100000
											diff[12,18]	-0.1891	0.3112	0.002405	-0.7982	-0.188	0.4196	20001	100000		diff[10,19]	-0.1279	0.324	0.002572	-0.7585	-0.1298	0.5194	20001	100000
											diff[12,19]	-0.1547	0.3167	0.002427	-0.7758	-0.1544	0.4651	20001	100000		diff[10,20]	-0.02159	0.4136	0.00363	-0.8289	-0.02296	0.8012	20001	100000
											diff[12,20]	-0.04838	0.4084	0.003353	-0.8485	-0.04863	0.7539	20001	100000		diff[10,21]	-0.2388	0.3602	0.003214	-0.9434	-0.239	0.4744	20001	100000
											diff[12,21]	-0.2656	0.3525	0.003047	-0.9553	-0.2668	0.4276	20001	100000		diff[10,22]	0.09659	0.3296	0.002713	-0.5486	0.09466	0.7522	20001	100000
											diff[12,22]	0.0698	0.3232	0.002567	-0.5647	0.07015	0.7019	20001	100000		diff[10,23]	-0.4435	0.3362	0.002918	-1.097	-0.4454	0.2258	20001	100000
											diff[12,23]	-0.4703	0.3279	0.002792	-1.11	-0.47	0.1737	20001	100000		diff[10,24]	0.002143	0.3482	0.003821	-0.6781	-0.0003396	0.6915	20001	100000
											diff[12,24]	-0.02464	0.3412	0.003464	-0.6953	-0.02373	0.6449	20001	100000		diff[10,25]	-0.04786	0.4124	0.004017	-0.8543	-0.04821	0.7733	20001	100000
											diff[12,25]	-0.07465	0.4045	0.003657	-0.8706	-0.07369	0.7142	20001	100000		diff[10,26]	0.571	0.4	0.003982	-0.2152	0.5721	1.357	20001	100000
											diff[12,26]	0.5442	0.3921	0.003731	-0.2258	0.5444	1.309	20001	100000		diff[10,27]	0.4379	0.3876	0.00391	-0.3195	0.4366	1.203	20001	100000
											diff[12,27]	0.4111	0.3799	0.00365	-0.3336	0.4083	1.162	20001	100000		diff[10,28]	0.3974	0.3842	0.003982	-0.3501	0.397	1.159	20001	100000
											diff[12,28]	0.3706	0.3774	0.003723	-0.3718	0.3687	1.111	20001	100000		diff[10,29]	0.2112	0.3638	0.003889	-0.4975	0.2076	0.9363	20001	100000
											diff[12,29]	0.1844	0.3573	0.00372	-0.5106	0.1828	0.8878	20001	100000		diff[10,30]	-0.02226	0.334	0.003493	-0.6734	-0.02488	0.6414	20001	100000
											diff[12,30]	-0.04905	0.3266	0.003191	-0.6909	-0.04871	0.5928	20001	100000		diff[10,31]	0.03105	0.3336	0.003267	-0.6163	0.02988	0.694	20001	100000
											diff[12,31]	0.004262	0.3262	0.003034	-0.6314	0.004355	0.6463	20001	100000		diff[10,32]	-0.2672	0.3758	0.003523	-0.9999	-0.2676	0.478	20001	100000
											diff[12,32]	-0.294	0.3684	0.003213	-1.016	-0.2954	0.4254	20001	100000		diff[10,33]	-0.1391	0.3491	0.003819	-0.8218	-0.1407	0.5542	20001	100000
											diff[12,33]	-0.1659	0.3413	0.003587	-0.8373	-0.1667	0.5031	20001	100000		diff[10,34]	-0.1904	0.3888	0.004187	-0.953	-0.1915	0.5803	20001	100000
											diff[12,34]	-0.2172	0.3819	0.00389	-0.9652	-0.2182	0.5341	20001	100000		diff[10,35]	-0.355	0.3492	0.003457	-1.036	-0.3567	0.3374	20001	100000
											diff[12,35]	-0.3818	0.3425	0.003275	-1.054	-0.3817	0.2909	20001	100000		diff[10,36]	-0.7263	0.3537	0.003574	-1.421	-0.7267	-0.02561	20001	100000
											diff[12,36]	-0.7531	0.3454	0.003334	-1.432	-0.7524	-0.07389	20001	100000		diff[10,37]	-0.1213	0.3638	0.003193	-0.833	-0.1233	0.6005	20001	100000
											diff[12,37]	-0.1481	0.3577	0.002906	-0.8545	-0.1481	0.5529	20001	100000		diff[10,38]	-0.4505	0.4104	0.003355	-1.26	-0.4501	0.356	20001	100000
											diff[12,38]	-0.4773	0.4029	0.00315	-1.265	-0.4772	0.313	20001	100000		diff[10,39]	-0.521	0.4161	0.003167	-1.341	-0.5198	0.3002	20001	100000
											diff[12,39]	-0.5478	0.4061	0.003207	-1.346	-0.5484	0.2484	20001	100000		diff[10,40]	-0.3992	0.3953	0.003353	-1.174	-0.4002	0.3847	20001	100000
											diff[12,40]	-0.426	0.387	0.003147	-1.184	-0.4266	0.3323	20001	100000		diff[10,41]	-0.8521	0.3703	0.00304	-1.573	-0.8539	-0.1186	20001	100000
											diff[12,41]	-0.8789	0.3616	0.002908	-1.59	-0.8795	-0.1694	20001	100000		diff[11,12]	0.08634	0.3861	0.002807	-0.6708	0.08561	0.8481	20001	100000
											diff[13,14]	0.08392	0.226	0.001585	-0.3533	0.08137	0.5364	20001	100000		diff[11,13]	-0.02603	0.2595	0.001586	-0.5321	-0.02738	0.4859	20001	100000
											diff[13,15]	0.03995	0.1486	0.0006164	-0.2517	0.03984	0.3332	20001	100000		diff[11,14]	0.05789	0.3145	0.002198	-0.5555	0.05718	0.6793	20001	100000
											diff[13,16]	0.05065	0.1617	0.00113	-0.2665	0.05102	0.3699	20001	100000		diff[11,15]	0.01393	0.2618	0.001619	-0.4962	0.01311	0.5339	20001	100000
											diff[13,17]	-0.02034	0.1445	0.0006456	-0.3036	-0.02011	0.2632	20001	100000		diff[11,16]	0.02463	0.2704	0.001884	-0.5012	0.02408	0.5612	20001	100000
											diff[13,18]	-0.07673	0.1199	0.000542	-0.3127	-0.07742	0.16	20001	100000		diff[11,17]	-0.04636	0.2605	0.001605	-0.5549	-0.04669	0.4703	20001	100000
											diff[13,19]	-0.04233	0.1333	0.0005751	-0.303	-0.04251	0.2215	20001	100000		diff[11,18]	-0.1028	0.2451	0.001538	-0.5794	-0.1033	0.3844	20001	100000
											diff[13,20]	0.06399	0.2894	0.002299	-0.4997	0.06328	0.6336	20001	100000		diff[11,19]	-0.06835	0.2537	0.001559	-0.5636	-0.06878	0.4344	20001	100000
											diff[13,21]	-0.1532	0.2067	0.001719	-0.5609	-0.1524	0.2545	20001	100000		diff[11,20]	0.03796	0.361	0.002744	-0.6663	0.03649	0.7496	20001	100000
											diff[13,22]	0.1822	0.1489	0.0008371	-0.1114	0.1822	0.4737	20001	100000		diff[11,21]	-0.1792	0.297	0.002183	-0.7608	-0.18	0.4091	20001	100000
											diff[13,23]	-0.3579	0.1606	0.001262	-0.6736	-0.3579	-0.04307	20001	100000		diff[11,22]	0.1561	0.261	0.001674	-0.3529	0.1546	0.6729	20001	100000
											diff[13,24]	0.08772	0.1828	0.002406	-0.275	0.08918	0.4426	20001	100000		diff[11,23]	-0.3839	0.2675	0.001926	-0.9063	-0.3852	0.1439	20001	100000
											diff[13,25]	0.03772	0.2863	0.00275	-0.5271	0.03821	0.5966	20001	100000		diff[11,24]	0.0617	0.2822	0.002894	-0.4922	0.06173	0.6164	20001	100000
											diff[13,26]	0.6566	0.2678	0.002713	0.1341	0.6555	1.183	20001	100000		diff[11,25]	0.01169	0.3576	0.00314	-0.692	0.01226	0.715	20001	100000
											diff[13,27]	0.5234	0.2502	0.002692	0.03335	0.5229	1.013	20001	100000		diff[11,26]	0.6306	0.3419	0.003063	-0.03663	0.6309	1.305	20001	100000
											diff[13,28]	0.483	0.2439	0.002705	0.003331	0.4827	0.9595	20001	100000		diff[11,27]	0.4974	0.3305	0.003017	-0.1509	0.4961	1.15	20001	100000
											diff[13,29]	0.2968	0.2131	0.002592	-0.1203	0.2957	0.715	20001	100000		diff[11,28]	0.457	0.3237	0.003081	-0.1788	0.4579	1.092	20001	100000
											diff[13,30]	0.06332	0.155	0.001979	-0.2439	0.06361	0.3646	20001	100000		diff[11,29]	0.2708	0.301	0.003009	-0.3162	0.2697	0.8688	20001	100000
											diff[13,31]	0.1166	0.1563	0.00172	-0.1908	0.1178	0.4209	20001	100000		diff[11,30]	0.03729	0.2656	0.002534	-0.4805	0.03734	0.5629	20001	100000
											diff[13,32]	-0.1816	0.2315	0.002028	-0.6389	-0.1806	0.2724	20001	100000		diff[11,31]	0.0906	0.2651	0.002263	-0.4258	0.08921	0.6152	20001	100000
											diff[13,33]	-0.05356	0.186	0.002469	-0.418	-0.05295	0.3109	20001	100000		diff[11,32]	-0.2076	0.3163	0.00263	-0.829	-0.2073	0.4143	20001	100000
											diff[13,34]	-0.1048	0.2521	0.002948	-0.5983	-0.1055	0.3913	20001	100000		diff[11,33]	-0.07959	0.2831	0.002923	-0.6375	-0.07952	0.4777	20001	100000
											diff[13,35]	-0.2695	0.1867	0.001964	-0.6347	-0.269	0.09859	20001	100000		diff[11,34]	-0.1309	0.3315	0.003372	-0.7792	-0.1322	0.5257	20001	100000
											diff[13,36]	-0.6407	0.1913	0.002152	-1.019	-0.6409	-0.2671	20001	100000		diff[11,35]	-0.2955	0.284	0.002444	-0.8492	-0.296	0.2676	20001	100000
											diff[13,37]	-0.03573	0.212	0.00157	-0.4544	-0.03547	0.3794	20001	100000		diff[11,36]	-0.6668	0.2875	0.002673	-1.23	-0.6668	-0.1015	20001	100000
											diff[13,38]	-0.3649	0.2849	0.002003	-0.9248	-0.3645	0.1951	20001	100000		diff[11,37]	-0.06175	0.3026	0.002225	-0.6568	-0.06083	0.5341	20001	100000
											diff[13,39]	-0.4354	0.2927	0.001992	-1.016	-0.4334	0.1324	20001	100000		diff[11,38]	-0.3909	0.356	0.002458	-1.088	-0.3911	0.3065	20001	100000
											diff[13,40]	-0.3136	0.2611	0.001871	-0.8252	-0.3142	0.2042	20001	100000		diff[11,39]	-0.4615	0.3633	0.002443	-1.177	-0.4615	0.2524	20001	100000
											diff[13,41]	-0.7665	0.2232	0.001603	-1.207	-0.7665	-0.328	20001	100000		diff[11,40]	-0.3397	0.3385	0.002405	-1	-0.3401	0.3307	20001	100000
											diff[14,15]	-0.04397	0.2275	0.001568	-0.4975	-0.04297	0.399	20001	100000		diff[11,41]	-0.7925	0.308	0.002101	-1.394	-0.7933	-0.1823	20001	100000
											diff[14,16]	-0.03327	0.2308	0.001634	-0.4905	-0.03128	0.4166	20001	100000		diff[12,13]	-0.1124	0.3213	0.002426	-0.7436	-0.1123	0.5142	20001	100000
											diff[14,17]	-0.1043	0.2265	0.001564	-0.5581	-0.1021	0.3364	20001	100000		diff[12,14]	-0.02845	0.3681	0.00291	-0.7457	-0.02974	0.6983	20001	100000
											diff[14,18]	-0.1606	0.2136	0.001571	-0.5866	-0.1588	0.2554	20001	100000		diff[12,15]	-0.07242	0.3238	0.002441	-0.7065	-0.07156	0.562	20001	100000
											diff[14,19]	-0.1262	0.2206	0.001565	-0.5664	-0.1243	0.3024	20001	100000		diff[12,16]	-0.06171	0.3306	0.002676	-0.7083	-0.06165	0.589	20001	100000
											diff[14,20]	-0.01993	0.3372	0.002694	-0.6804	-0.01946	0.6447	20001	100000		diff[12,17]	-0.1327	0.322	0.002438	-0.7637	-0.1326	0.499	20001	100000
											diff[14,21]	-0.2371	0.2698	0.002114	-0.7751	-0.2349	0.2878	20001	100000		diff[12,18]	-0.1891	0.3112	0.002405	-0.7982	-0.188	0.4196	20001	100000
											diff[14,22]	0.09825	0.2308	0.001638	-0.3577	0.09983	0.5479	20001	100000		diff[12,19]	-0.1547	0.3167	0.002427	-0.7758	-0.1544	0.4651	20001	100000
											diff[14,23]	-0.4418	0.2369	0.001797	-0.9109	-0.4397	0.01671	20001	100000		diff[12,20]	-0.04838	0.4084	0.003353	-0.8485	-0.04863	0.7539	20001	100000
											diff[14,24]	0.003804	0.2463	0.002461	-0.4862	0.005525	0.484	20001	100000		diff[12,21]	-0.2656	0.3525	0.003047	-0.9553	-0.2668	0.4276	20001	100000
											diff[14,25]	-0.0462	0.331	0.002815	-0.6996	-0.04617	0.6021	20001	100000		diff[12,22]	0.0698	0.3232	0.002567	-0.5647	0.07015	0.7019	20001	100000
											diff[14,26]	0.5727	0.3142	0.002737	-0.04803	0.5734	1.186	20001	100000		diff[12,23]	-0.4703	0.3279	0.002792	-1.11	-0.47	0.1737	20001	100000
											diff[14,27]	0.4395	0.2996	0.002733	-0.1519	0.4414	1.021	20001	100000		diff[12,24]	-0.02464	0.3412	0.003464	-0.6953	-0.02373	0.6449	20001	100000
											diff[14,28]	0.3991	0.293	0.00271	-0.1758	0.3997	0.971	20001	100000		diff[12,25]	-0.07465	0.4045	0.003657	-0.8706	-0.07369	0.7142	20001	100000
											diff[14,29]	0.2129	0.2677	0.002609	-0.3144	0.2144	0.7366	20001	100000		diff[12,26]	0.5442	0.3921	0.003731	-0.2258	0.5444	1.309	20001	100000
											diff[14,30]	-0.0206	0.2242	0.002091	-0.4671	-0.01872	0.4138	20001	100000		diff[12,27]	0.4111	0.3799	0.00365	-0.3336	0.4083	1.162	20001	100000
											diff[14,31]	0.03271	0.2298	0.001947	-0.4228	0.03458	0.4784	20001	100000		diff[12,28]	0.3706	0.3774	0.003723	-0.3718	0.3687	1.111	20001	100000
											diff[14,32]	-0.2655	0.2832	0.002171	-0.8255	-0.2631	0.2839	20001	100000		diff[12,29]	0.1844	0.3573	0.00372	-0.5106	0.1828	0.8878	20001	100000
											diff[14,33]	-0.1375	0.2461	0.002465	-0.6258	-0.136	0.3406	20001	100000		diff[12,30]	-0.04905	0.3266	0.003191	-0.6909	-0.04871	0.5928	20001	100000
											diff[14,34]	-0.1888	0.2995	0.002863	-0.7737	-0.1888	0.3983	20001	100000		diff[12,31]	0.004262	0.3262	0.003034	-0.6314	0.004355	0.6463	20001	100000
											diff[14,35]	-0.3534	0.2508	0.002115	-0.8506	-0.3512	0.1356	20001	100000		diff[12,32]	-0.294	0.3684	0.003213	-1.016	-0.2954	0.4254	20001	100000
											diff[14,36]	-0.7247	0.253	0.002267	-1.223	-0.723	-0.2297	20001	100000		diff[12,33]	-0.1659	0.3413	0.003587	-0.8373	-0.1667	0.5031	20001	100000
											diff[14,37]	-0.1196	0.2707	0.001914	-0.6554	-0.1172	0.4094	20001	100000		diff[12,34]	-0.2172	0.3819	0.00389	-0.9652	-0.2182	0.5341	20001	100000
											diff[14,38]	-0.4488	0.3331	0.002326	-1.104	-0.4485	0.2015	20001	100000		diff[12,35]	-0.3818	0.3425	0.003275	-1.054	-0.3817	0.2909	20001	100000
											diff[14,39]	-0.5194	0.34	0.002433	-1.194	-0.5164	0.1407	20001	100000		diff[12,36]	-0.7531	0.3454	0.003334	-1.432	-0.7524	-0.07389	20001	100000
											diff[14,40]	-0.3976	0.3112	0.002192	-1.009	-0.3974	0.2138	20001	100000		diff[12,37]	-0.1481	0.3577	0.002906	-0.8545	-0.1481	0.5529	20001	100000
											diff[14,41]	-0.8504	0.282	0.002069	-1.41	-0.8478	-0.2998	20001	100000		diff[12,38]	-0.4773	0.4029	0.00315	-1.265	-0.4772	0.313	20001	100000
											diff[15,16]	0.0107	0.1653	0.001083	-0.3135	0.01053	0.3369	20001	100000		diff[12,39]	-0.5478	0.4061	0.003207	-1.346	-0.5484	0.2484	20001	100000
											diff[15,17]	-0.06029	0.1493	0.0006111	-0.356	-0.05965	0.2322	20001	100000		diff[12,40]	-0.426	0.387	0.003147	-1.184	-0.4266	0.3323	20001	100000
											diff[15,18]	-0.1167	0.1163	0.0004745	-0.3469	-0.1169	0.1125	20001	100000		diff[12,41]	-0.8789	0.3616	0.002908	-1.59	-0.8795	-0.1694	20001	100000
											diff[15,19]	-0.08228	0.1362	0.0005503	-0.3492	-0.08252	0.1872	20001	100000		diff[13,14]	0.08392	0.226	0.001585	-0.3533	0.08137	0.5364	20001	100000
											diff[15,20]	0.02404	0.2924	0.002311	-0.5452	0.02185	0.6029	20001	100000		diff[13,15]	0.03995	0.1486	0.0006164	-0.2517	0.03984	0.3332	20001	100000
											diff[15,21]	-0.1932	0.2101	0.001696	-0.6043	-0.1934	0.2207	20001	100000		diff[13,16]	0.05065	0.1617	0.00113	-0.2665	0.05102	0.3699	20001	100000
											diff[15,22]	0.1422	0.1534	0.0008612	-0.1597	0.142	0.4442	20001	100000		diff[13,17]	-0.02034	0.1445	0.0006456	-0.3036	-0.02011	0.2632	20001	100000
											diff[15,23]	-0.3979	0.1652	0.001245	-0.721	-0.3981	-0.07418	20001	100000		diff[13,18]	-0.07673	0.1199	0.000542	-0.3127	-0.07742	0.16	20001	100000
											diff[15,24]	0.04777	0.1865	0.00235	-0.3237	0.04907	0.4093	20001	100000		diff[13,19]	-0.04233	0.1333	0.0005751	-0.303	-0.04251	0.2215	20001	100000
											diff[15,25]	-0.002234	0.2886	0.002712	-0.572	-0.001551	0.5616	20001	100000		diff[13,20]	0.06399	0.2894	0.002299	-0.4997	0.06328	0.6336	20001	100000
											diff[15,26]	0.6167	0.2703	0.002692	0.08588	0.617	1.145	20001	100000		diff[13,21]	-0.1532	0.2067	0.001719	-0.5609	-0.1524	0.2545	20001	100000
											diff[15,27]	0.4835	0.2531	0.00266	-0.01248	0.4846	0.9771	20001	100000		diff[13,22]	0.1822	0.1489	0.0008371	-0.1114	0.1822	0.4737	20001	100000
											diff[15,28]	0.443	0.2469	0.002681	-0.04164	0.4438	0.9256	20001	100000		diff[13,23]	-0.3579	0.1606	0.001262	-0.6736	-0.3579	-0.04307	20001	100000
											diff[15,29]	0.2568	0.2168	0.00256	-0.1699	0.2571	0.6817	20001	100000		diff[13,24]	0.08772	0.1828	0.002406	-0.275	0.08918	0.4426	20001	100000
											diff[15,30]	0.02337	0.1598	0.001951	-0.2936	0.02381	0.3359	20001	100000		diff[13,25]	0.03772	0.2863	0.00275	-0.5271	0.03821	0.5966	20001	100000
											diff[15,31]	0.07668	0.1608	0.001684	-0.2408	0.07683	0.3924	20001	100000		diff[13,26]	0.6566	0.2678	0.002713	0.1341	0.6555	1.183	20001	100000
											diff[15,32]	-0.2216	0.2348	0.002011	-0.6845	-0.221	0.2354	20001	100000		diff[13,27]	0.5234	0.2502	0.002692	0.03335	0.5229	1.013	20001	100000
											diff[15,33]	-0.09351	0.19	0.00244	-0.4681	-0.09281	0.2777	20001	100000		diff[13,28]	0.483	0.2439	0.002705	0.003331	0.4827	0.9595	20001	100000
											diff[15,34]	-0.1448	0.2552	0.002941	-0.643	-0.1462	0.3567	20001	100000		diff[13,29]	0.2968	0.2131	0.002592	-0.1203	0.2957	0.715	20001	100000
											diff[15,35]	-0.3094	0.1903	0.001937	-0.6822	-0.3094	0.06417	20001	100000		diff[13,30]	0.06332	0.155	0.001979	-0.2439	0.06361	0.3646	20001	100000
											diff[15,36]	-0.6807	0.1948	0.002134	-1.064	-0.6809	-0.2998	20001	100000		diff[13,31]	0.1166	0.1563	0.00172	-0.1908	0.1178	0.4209	20001	100000
											diff[15,37]	-0.07568	0.2151	0.001525	-0.4988	-0.07568	0.3451	20001	100000		diff[13,32]	-0.1816	0.2315	0.002028	-0.6389	-0.1806	0.2724	20001	100000
											diff[15,38]	-0.4048	0.2864	0.001946	-0.9666	-0.4046	0.1589	20001	100000		diff[13,33]	-0.05356	0.186	0.002469	-0.418	-0.05295	0.3109	20001	100000
											diff[15,39]	-0.4754	0.2921	0.001958	-1.054	-0.4732	0.09313	20001	100000		diff[13,34]	-0.1048	0.2521	0.002948	-0.5983	-0.1055	0.3913	20001	100000
											diff[15,40]	-0.3536	0.2637	0.001876	-0.8705	-0.3545	0.1695	20001	100000		diff[13,35]	-0.2695	0.1867	0.001964	-0.6347	-0.269	0.09859	20001	100000
											diff[15,41]	-0.8065	0.2254	0.00155	-1.248	-0.8064	-0.3615	20001	100000		diff[13,36]	-0.6407	0.1913	0.002152	-1.019	-0.6409	-0.2671	20001	100000
											diff[16,17]	-0.07099	0.1632	0.00111	-0.3934	-0.06994	0.2474	20001	100000		diff[13,37]	-0.03573	0.212	0.00157	-0.4544	-0.03547	0.3794	20001	100000
											diff[16,18]	-0.1274	0.1413	0.001095	-0.4062	-0.1268	0.1499	20001	100000		diff[13,38]	-0.3649	0.2849	0.002003	-0.9248	-0.3645	0.1951	20001	100000
											diff[16,19]	-0.09298	0.1525	0.001085	-0.3934	-0.09218	0.2037	20001	100000		diff[13,39]	-0.4354	0.2927	0.001992	-1.016	-0.4334	0.1324	20001	100000
											diff[16,20]	0.01333	0.293	0.002198	-0.559	0.01221	0.5919	20001	100000		diff[13,40]	-0.3136	0.2611	0.001871	-0.8252	-0.3142	0.2042	20001	100000
											diff[16,21]	-0.2039	0.2108	0.001533	-0.6187	-0.2034	0.209	20001	100000		diff[13,41]	-0.7665	0.2232	0.001603	-1.207	-0.7665	-0.328	20001	100000
											diff[16,22]	0.1315	0.1623	0.001032	-0.1902	0.1319	0.4484	20001	100000		diff[14,15]	-0.04397	0.2275	0.001568	-0.4975	-0.04297	0.399	20001	100000
											diff[16,23]	-0.4086	0.1695	0.001113	-0.7433	-0.4074	-0.07785	20001	100000		diff[14,16]	-0.03327	0.2308	0.001634	-0.4905	-0.03128	0.4166	20001	100000
											diff[16,24]	0.03707	0.1736	0.001704	-0.3066	0.03762	0.3745	20001	100000		diff[14,17]	-0.1043	0.2265	0.001564	-0.5581	-0.1021	0.3364	20001	100000
											diff[16,25]	-0.01294	0.2811	0.002195	-0.5702	-0.01165	0.5397	20001	100000		diff[14,18]	-0.1606	0.2136	0.001571	-0.5866	-0.1588	0.2554	20001	100000
											diff[16,26]	0.6059	0.2655	0.002279	0.08472	0.6057	1.127	20001	100000		diff[14,19]	-0.1262	0.2206	0.001565	-0.5664	-0.1243	0.3024	20001	100000
											diff[16,27]	0.4728	0.2472	0.002246	-0.01553	0.4731	0.9559	20001	100000		diff[14,20]	-0.01993	0.3372	0.002694	-0.6804	-0.01946	0.6447	20001	100000
											diff[16,28]	0.4323	0.239	0.002125	-0.04044	0.4322	0.9021	20001	100000		diff[14,21]	-0.2371	0.2698	0.002114	-0.7751	-0.2349	0.2878	20001	100000
											diff[16,29]	0.2461	0.2068	0.001944	-0.1596	0.2457	0.6516	20001	100000		diff[14,22]	0.09825	0.2308	0.001638	-0.3577	0.09983	0.5479	20001	100000
											diff[16,30]	0.01266	0.1424	0.001251	-0.268	0.01325	0.2893	20001	100000		diff[14,23]	-0.4418	0.2369	0.001797	-0.9109	-0.4397	0.01671	20001	100000
											diff[16,31]	0.06598	0.1571	0.001218	-0.2426	0.06681	0.3728	20001	100000		diff[14,24]	0.003804	0.2463	0.002461	-0.4862	0.005525	0.484	20001	100000
											diff[16,32]	-0.2323	0.2253	0.001427	-0.6783	-0.2323	0.2066	20001	100000		diff[14,25]	-0.0462	0.331	0.002815	-0.6996	-0.04617	0.6021	20001	100000
											diff[16,33]	-0.1042	0.1774	0.001763	-0.4534	-0.1041	0.2443	20001	100000		diff[14,26]	0.5727	0.3142	0.002737	-0.04803	0.5734	1.186	20001	100000
											diff[16,34]	-0.1555	0.2474	0.002386	-0.6375	-0.1558	0.3306	20001	100000		diff[14,27]	0.4395	0.2996	0.002733	-0.1519	0.4414	1.021	20001	100000
											diff[16,35]	-0.3201	0.1863	0.001486	-0.6849	-0.3202	0.04488	20001	100000		diff[14,28]	0.3991	0.293	0.00271	-0.1758	0.3997	0.971	20001	100000
											diff[16,36]	-0.6914	0.1742	0.001454	-1.033	-0.6908	-0.3487	20001	100000		diff[14,29]	0.2129	0.2677	0.002609	-0.3144	0.2144	0.7366	20001	100000
											diff[16,37]	-0.08638	0.1975	0.0009936	-0.4775	-0.08494	0.2965	20001	100000		diff[14,30]	-0.0206	0.2242	0.002091	-0.4671	-0.01872	0.4138	20001	100000
											diff[16,38]	-0.4155	0.2859	0.001829	-0.9814	-0.4145	0.1463	20001	100000		diff[14,31]	0.03271	0.2298	0.001947	-0.4228	0.03458	0.4784	20001	100000
											diff[16,39]	-0.4861	0.2965	0.00207	-1.078	-0.4831	0.08734	20001	100000		diff[14,32]	-0.2655	0.2832	0.002171	-0.8255	-0.2631	0.2839	20001	100000
											diff[16,40]	-0.3643	0.2618	0.001656	-0.8808	-0.3644	0.1506	20001	100000		diff[14,33]	-0.1375	0.2461	0.002465	-0.6258	-0.136	0.3406	20001	100000
											diff[16,41]	-0.8172	0.2271	0.001457	-1.265	-0.8165	-0.3729	20001	100000		diff[14,34]	-0.1888	0.2995	0.002863	-0.7737	-0.1888	0.3983	20001	100000
											diff[17,18]	-0.05639	0.121	0.0005756	-0.2929	-0.0563	0.1815	20001	100000		diff[14,35]	-0.3534	0.2508	0.002115	-0.8506	-0.3512	0.1356	20001	100000
											diff[17,19]	-0.02199	0.1343	0.0005978	-0.2854	-0.02254	0.243	20001	100000		diff[14,36]	-0.7247	0.253	0.002267	-1.223	-0.723	-0.2297	20001	100000
											diff[17,20]	0.08432	0.29	0.002295	-0.4783	0.08294	0.6553	20001	100000		diff[14,37]	-0.1196	0.2707	0.001914	-0.6554	-0.1172	0.4094	20001	100000
											diff[17,21]	-0.1329	0.2077	0.0017	-0.5387	-0.1334	0.2744	20001	100000		diff[14,38]	-0.4488	0.3331	0.002326	-1.104	-0.4485	0.2015	20001	100000
											diff[17,22]	0.2025	0.1496	0.0008359	-0.09222	0.2022	0.496	20001	100000		diff[14,39]	-0.5194	0.34	0.002433	-1.194	-0.5164	0.1407	20001	100000
											diff[17,23]	-0.3376	0.1613	0.001247	-0.6537	-0.3372	-0.02023	20001	100000		diff[14,40]	-0.3976	0.3112	0.002192	-1.009	-0.3974	0.2138	20001	100000
											diff[17,24]	0.1081	0.184	0.00237	-0.2552	0.1087	0.4676	20001	100000		diff[14,41]	-0.8504	0.282	0.002069	-1.41	-0.8478	-0.2998	20001	100000
											diff[17,25]	0.05805	0.2874	0.002735	-0.5095	0.05897	0.6226	20001	100000		diff[15,16]	0.0107	0.1653	0.001083	-0.3135	0.01053	0.3369	20001	100000
											diff[17,26]	0.6769	0.2691	0.002703	0.152	0.6773	1.206	20001	100000		diff[15,17]	-0.06029	0.1493	0.0006111	-0.356	-0.05965	0.2322	20001	100000
											diff[17,27]	0.5438	0.2507	0.002644	0.05208	0.5432	1.038	20001	100000		diff[15,18]	-0.1167	0.1163	0.0004745	-0.3469	-0.1169	0.1125	20001	100000
											diff[17,28]	0.5033	0.245	0.002693	0.02286	0.5026	0.9832	20001	100000		diff[15,19]	-0.08228	0.1362	0.0005503	-0.3492	-0.08252	0.1872	20001	100000
											diff[17,29]	0.3171	0.2147	0.002574	-0.1046	0.3167	0.7407	20001	100000		diff[15,20]	0.02404	0.2924	0.002311	-0.5452	0.02185	0.6029	20001	100000
											diff[17,30]	0.08365	0.1568	0.00196	-0.2239	0.0835	0.3902	20001	100000		diff[15,21]	-0.1932	0.2101	0.001696	-0.6043	-0.1934	0.2207	20001	100000
											diff[17,31]	0.137	0.1573	0.001692	-0.1727	0.1369	0.4471	20001	100000		diff[15,22]	0.1422	0.1534	0.0008612	-0.1597	0.142	0.4442	20001	100000
											diff[17,32]	-0.1613	0.2327	0.002036	-0.6199	-0.1611	0.2947	20001	100000		diff[15,23]	-0.3979	0.1652	0.001245	-0.721	-0.3981	-0.07418	20001	100000
											diff[17,33]	-0.03323	0.1875	0.002454	-0.4031	-0.03302	0.3336	20001	100000		diff[15,24]	0.04777	0.1865	0.00235	-0.3237	0.04907	0.4093	20001	100000
											diff[17,34]	-0.0845	0.2536	0.002933	-0.5827	-0.08458	0.4144	20001	100000		diff[15,25]	-0.002234	0.2886	0.002712	-0.572	-0.001551	0.5616	20001	100000
											diff[17,35]	-0.2491	0.1879	0.001954	-0.6177	-0.2492	0.1214	20001	100000		diff[15,26]	0.6167	0.2703	0.002692	0.08588	0.617	1.145	20001	100000
											diff[17,36]	-0.6204	0.1931	0.002157	-0.999	-0.6202	-0.2415	20001	100000		diff[15,27]	0.4835	0.2531	0.00266	-0.01248	0.4846	0.9771	20001	100000
											diff[17,37]	-0.01539	0.2128	0.001538	-0.4337	-0.01501	0.4032	20001	100000		diff[15,28]	0.443	0.2469	0.002681	-0.04164	0.4438	0.9256	20001	100000
											diff[17,38]	-0.3446	0.2853	0.001956	-0.904	-0.3463	0.2156	20001	100000		diff[15,29]	0.2568	0.2168	0.00256	-0.1699	0.2571	0.6817	20001	100000
											diff[17,39]	-0.4151	0.2932	0.002007	-0.9973	-0.4147	0.1559	20001	100000		diff[15,30]	0.02337	0.1598	0.001951	-0.2936	0.02381	0.3359	20001	100000
											diff[17,40]	-0.2933	0.2613	0.001899	-0.8034	-0.2943	0.2233	20001	100000		diff[15,31]	0.07668	0.1608	0.001684	-0.2408	0.07683	0.3924	20001	100000
											diff[17,41]	-0.7462	0.2238	0.001603	-1.185	-0.7459	-0.3058	20001	100000		diff[15,32]	-0.2216	0.2348	0.002011	-0.6845	-0.221	0.2354	20001	100000
											diff[18,19]	0.0344	0.09852	0.0003998	-0.1605	0.03453	0.2277	20001	100000		diff[15,33]	-0.09351	0.19	0.00244	-0.4681	-0.09281	0.2777	20001	100000
											diff[18,20]	0.1407	0.2784	0.002296	-0.3974	0.139	0.6885	20001	100000		diff[15,34]	-0.1448	0.2552	0.002941	-0.643	-0.1462	0.3567	20001	100000
											diff[18,21]	-0.07649	0.1899	0.001693	-0.449	-0.07609	0.2978	20001	100000		diff[15,35]	-0.3094	0.1903	0.001937	-0.6822	-0.3094	0.06417	20001	100000
											diff[18,22]	0.2589	0.1246	0.0007732	0.01368	0.2589	0.5031	20001	100000		diff[15,36]	-0.6807	0.1948	0.002134	-1.064	-0.6809	-0.2998	20001	100000
											diff[18,23]	-0.2812	0.138	0.00122	-0.5528	-0.2806	-0.01088	20001	100000		diff[15,37]	-0.07568	0.2151	0.001525	-0.4988	-0.07568	0.3451	20001	100000
											diff[18,24]	0.1645	0.1644	0.002384	-0.1613	0.1655	0.484	20001	100000		diff[15,38]	-0.4048	0.2864	0.001946	-0.9666	-0.4046	0.1589	20001	100000
											diff[18,25]	0.1144	0.2746	0.002734	-0.428	0.1152	0.6502	20001	100000		diff[15,39]	-0.4754	0.2921	0.001958	-1.054	-0.4732	0.09313	20001	100000
											diff[18,26]	0.7333	0.2548	0.00268	0.2334	0.7328	1.233	20001	100000		diff[15,40]	-0.3536	0.2637	0.001876	-0.8705	-0.3545	0.1695	20001	100000
											diff[18,27]	0.6002	0.2365	0.002659	0.1332	0.6004	1.064	20001	100000		diff[15,41]	-0.8065	0.2254	0.00155	-1.248	-0.8064	-0.3615	20001	100000
											diff[18,28]	0.5597	0.2298	0.00268	0.1064	0.5604	1.008	20001	100000		diff[16,17]	-0.07099	0.1632	0.00111	-0.3934	-0.06994	0.2474	20001	100000
											diff[18,29]	0.3735	0.1974	0.002572	-0.01248	0.374	0.76	20001	100000		diff[16,18]	-0.1274	0.1413	0.001095	-0.4062	-0.1268	0.1499	20001	100000
											diff[18,30]	0.14	0.1329	0.001972	-0.1209	0.1404	0.3992	20001	100000		diff[16,19]	-0.09298	0.1525	0.001085	-0.3934	-0.09218	0.2037	20001	100000
											diff[18,31]	0.1934	0.1334	0.00169	-0.06982	0.1937	0.4545	20001	100000		diff[16,20]	0.01333	0.293	0.002198	-0.559	0.01221	0.5919	20001	100000
											diff[18,32]	-0.1049	0.2169	0.002023	-0.5344	-0.1041	0.3181	20001	100000		diff[16,21]	-0.2039	0.2108	0.001533	-0.6187	-0.2034	0.209	20001	100000
											diff[18,33]	0.02316	0.1675	0.002456	-0.3085	0.02345	0.3512	20001	100000		diff[16,22]	0.1315	0.1623	0.001032	-0.1902	0.1319	0.4484	20001	100000
											diff[18,34]	-0.02811	0.2393	0.002944	-0.4939	-0.02939	0.4452	20001	100000		diff[16,23]	-0.4086	0.1695	0.001113	-0.7433	-0.4074	-0.07785	20001	100000
											diff[18,35]	-0.1927	0.1676	0.001924	-0.5227	-0.1935	0.1371	20001	100000		diff[16,24]	0.03707	0.1736	0.001704	-0.3066	0.03762	0.3745	20001	100000
											diff[18,36]	-0.564	0.174	0.002157	-0.9085	-0.5637	-0.224	20001	100000		diff[16,25]	-0.01294	0.2811	0.002195	-0.5702	-0.01165	0.5397	20001	100000
											diff[18,37]	0.041	0.1957	0.001541	-0.3444	0.04143	0.4241	20001	100000		diff[16,26]	0.6059	0.2655	0.002279	0.08472	0.6057	1.127	20001	100000
											diff[18,38]	-0.2882	0.272	0.001928	-0.8212	-0.2886	0.2483	20001	100000		diff[16,27]	0.4728	0.2472	0.002246	-0.01553	0.4731	0.9559	20001	100000
											diff[18,39]	-0.3587	0.2736	0.001915	-0.9018	-0.3563	0.1746	20001	100000		diff[16,28]	0.4323	0.239	0.002125	-0.04044	0.4322	0.9021	20001	100000
											diff[18,40]	-0.2369	0.2467	0.001835	-0.7186	-0.238	0.2504	20001	100000		diff[16,29]	0.2461	0.2068	0.001944	-0.1596	0.2457	0.6516	20001	100000
											diff[18,41]	-0.6898	0.2059	0.001526	-1.095	-0.6893	-0.2869	20001	100000		diff[16,30]	0.01266	0.1424	0.001251	-0.268	0.01325	0.2893	20001	100000
											diff[19,20]	0.1063	0.2847	0.002266	-0.4498	0.1049	0.6662	20001	100000		diff[16,31]	0.06598	0.1571	0.001218	-0.2426	0.06681	0.3728	20001	100000
											diff[19,21]	-0.1109	0.1993	0.001669	-0.502	-0.1111	0.2808	20001	100000		diff[16,32]	-0.2323	0.2253	0.001427	-0.6783	-0.2323	0.2066	20001	100000
											diff[19,22]	0.2245	0.138	0.000805	-0.0463	0.2247	0.4964	20001	100000		diff[16,33]	-0.1042	0.1774	0.001763	-0.4534	-0.1041	0.2443	20001	100000
											diff[19,23]	-0.3156	0.1505	0.00123	-0.6128	-0.3151	-0.0197	20001	100000		diff[16,34]	-0.1555	0.2474	0.002386	-0.6375	-0.1558	0.3306	20001	100000
											diff[19,24]	0.1301	0.1743	0.002368	-0.2145	0.131	0.4714	20001	100000		diff[16,35]	-0.3201	0.1863	0.001486	-0.6849	-0.3202	0.04488	20001	100000
											diff[19,25]	0.08005	0.2806	0.002719	-0.4741	0.08034	0.6291	20001	100000		diff[16,36]	-0.6914	0.1742	0.001454	-1.033	-0.6908	-0.3487	20001	100000
											diff[19,26]	0.6989	0.2621	0.002676	0.1858	0.6991	1.211	20001	100000		diff[16,37]	-0.08638	0.1975	0.0009936	-0.4775	-0.08494	0.2965	20001	100000
											diff[19,27]	0.5658	0.2446	0.002635	0.08513	0.566	1.045	20001	100000		diff[16,38]	-0.4155	0.2859	0.001829	-0.9814	-0.4145	0.1463	20001	100000
											diff[19,28]	0.5253	0.2378	0.002661	0.05779	0.5269	0.9918	20001	100000		diff[16,39]	-0.4861	0.2965	0.00207	-1.078	-0.4831	0.08734	20001	100000
											diff[19,29]	0.3391	0.2063	0.002564	-0.06605	0.3392	0.7468	20001	100000		diff[16,40]	-0.3643	0.2618	0.001656	-0.8808	-0.3644	0.1506	20001	100000
											diff[19,30]	0.1056	0.1455	0.001957	-0.1807	0.1059	0.3891	20001	100000		diff[16,41]	-0.8172	0.2271	0.001457	-1.265	-0.8165	-0.3729	20001	100000
											diff[19,31]	0.159	0.1464	0.001682	-0.1286	0.1593	0.4454	20001	100000		diff[17,18]	-0.05639	0.121	0.0005756	-0.2929	-0.0563	0.1815	20001	100000
											diff[19,32]	-0.1393	0.2247	0.002001	-0.5842	-0.1379	0.3017	20001	100000		diff[17,19]	-0.02199	0.1343	0.0005978	-0.2854	-0.02254	0.243	20001	100000
											diff[19,33]	-0.01123	0.1778	0.002443	-0.3628	-0.01076	0.3359	20001	100000		diff[17,20]	0.08432	0.29	0.002295	-0.4783	0.08294	0.6553	20001	100000
											diff[19,34]	-0.06251	0.2469	0.00294	-0.5466	-0.06333	0.424	20001	100000		diff[17,21]	-0.1329	0.2077	0.0017	-0.5387	-0.1334	0.2744	20001	100000
											diff[19,35]	-0.2271	0.1778	0.00192	-0.576	-0.227	0.1225	20001	100000		diff[17,22]	0.2025	0.1496	0.0008359	-0.09222	0.2022	0.496	20001	100000
											diff[19,36]	-0.5984	0.1836	0.002144	-0.961	-0.5984	-0.2398	20001	100000		diff[17,23]	-0.3376	0.1613	0.001247	-0.6537	-0.3372	-0.02023	20001	100000
											diff[19,37]	0.006603	0.205	0.001548	-0.398	0.007441	0.4102	20001	100000		diff[17,24]	0.1081	0.184	0.00237	-0.2552	0.1087	0.4676	20001	100000
											diff[19,38]	-0.3226	0.2795	0.001937	-0.872	-0.3225	0.2273	20001	100000		diff[17,25]	0.05805	0.2874	0.002735	-0.5095	0.05897	0.6226	20001	100000
											diff[19,39]	-0.3931	0.2855	0.001967	-0.9591	-0.3911	0.1604	20001	100000		diff[17,26]	0.6769	0.2691	0.002703	0.152	0.6773	1.206	20001	100000
											diff[19,40]	-0.2713	0.2549	0.001834	-0.7669	-0.2724	0.2308	20001	100000		diff[17,27]	0.5438	0.2507	0.002644	0.05208	0.5432	1.038	20001	100000
											diff[19,41]	-0.7242	0.2149	0.001552	-1.146	-0.7234	-0.303	20001	100000		diff[17,28]	0.5033	0.245	0.002693	0.02286	0.5026	0.9832	20001	100000
											diff[20,21]	-0.2172	0.2827	0.001918	-0.7824	-0.2135	0.3276	20001	100000		diff[17,29]	0.3171	0.2147	0.002574	-0.1046	0.3167	0.7407	20001	100000
											diff[20,22]	0.1182	0.286	0.002148	-0.4446	0.1193	0.6775	20001	100000		diff[17,30]	0.08365	0.1568	0.00196	-0.2239	0.0835	0.3902	20001	100000
											diff[20,23]	-0.4219	0.2769	0.00188	-0.9675	-0.421	0.1199	20001	100000		diff[17,31]	0.137	0.1573	0.001692	-0.1727	0.1369	0.4471	20001	100000
											diff[20,24]	0.02374	0.2938	0.002617	-0.5563	0.02524	0.5945	20001	100000		diff[17,32]	-0.1613	0.2327	0.002036	-0.6199	-0.1611	0.2947	20001	100000
											diff[20,25]	-0.02627	0.3671	0.002962	-0.748	-0.02611	0.6879	20001	100000		diff[17,33]	-0.03323	0.1875	0.002454	-0.4031	-0.03302	0.3336	20001	100000
											diff[20,26]	0.5926	0.3525	0.00297	-0.09975	0.5933	1.278	20001	100000		diff[17,34]	-0.0845	0.2536	0.002933	-0.5827	-0.08458	0.4144	20001	100000
											diff[20,27]	0.4594	0.3367	0.002908	-0.2033	0.4604	1.11	20001	100000		diff[17,35]	-0.2491	0.1879	0.001954	-0.6177	-0.2492	0.1214	20001	100000
											diff[20,28]	0.419	0.3343	0.002883	-0.2433	0.4212	1.071	20001	100000		diff[17,36]	-0.6204	0.1931	0.002157	-0.999	-0.6202	-0.2415	20001	100000
											diff[20,29]	0.2328	0.3129	0.002745	-0.3815	0.2334	0.8474	20001	100000		diff[17,37]	-0.01539	0.2128	0.001538	-0.4337	-0.01501	0.4032	20001	100000
											diff[20,30]	-0.0006724	0.2792	0.002369	-0.552	0.0009485	0.5429	20001	100000		diff[17,38]	-0.3446	0.2853	0.001956	-0.904	-0.3463	0.2156	20001	100000
											diff[20,31]	0.05264	0.269	0.00199	-0.4785	0.054	0.5763	20001	100000		diff[17,39]	-0.4151	0.2932	0.002007	-0.9973	-0.4147	0.1559	20001	100000
											diff[20,32]	-0.2456	0.3266	0.002387	-0.8954	-0.2431	0.3922	20001	100000		diff[17,40]	-0.2933	0.2613	0.001899	-0.8034	-0.2943	0.2233	20001	100000
											diff[20,33]	-0.1176	0.2959	0.002641	-0.7018	-0.1162	0.4605	20001	100000		diff[17,41]	-0.7462	0.2238	0.001603	-1.185	-0.7459	-0.3058	20001	100000
											diff[20,34]	-0.1688	0.3406	0.003087	-0.8373	-0.1686	0.4928	20001	100000		diff[18,19]	0.0344	0.09852	0.0003998	-0.1605	0.03453	0.2277	20001	100000
											diff[20,35]	-0.3335	0.3002	0.00243	-0.9253	-0.3326	0.2538	20001	100000		diff[18,20]	0.1407	0.2784	0.002296	-0.3974	0.139	0.6885	20001	100000
											diff[20,36]	-0.7047	0.3037	0.00251	-1.307	-0.703	-0.1101	20001	100000		diff[18,21]	-0.07649	0.1899	0.001693	-0.449	-0.07609	0.2978	20001	100000
											diff[20,37]	-0.09971	0.319	0.002278	-0.7308	-0.0981	0.5228	20001	100000		diff[18,22]	0.2589	0.1246	0.0007732	0.01368	0.2589	0.5031	20001	100000
											diff[20,38]	-0.4289	0.355	0.002345	-1.123	-0.4275	0.2663	20001	100000		diff[18,23]	-0.2812	0.138	0.00122	-0.5528	-0.2806	-0.01088	20001	100000
											diff[20,39]	-0.4994	0.3788	0.002839	-1.251	-0.4957	0.2342	20001	100000		diff[18,24]	0.1645	0.1644	0.002384	-0.1613	0.1655	0.484	20001	100000
											diff[20,40]	-0.3776	0.351	0.00249	-1.065	-0.3779	0.3108	20001	100000		diff[18,25]	0.1144	0.2746	0.002734	-0.428	0.1152	0.6502	20001	100000
											diff[20,41]	-0.8305	0.3196	0.002184	-1.459	-0.8293	-0.2093	20001	100000		diff[18,26]	0.7333	0.2548	0.00268	0.2334	0.7328	1.233	20001	100000
											diff[21,22]	0.3354	0.2032	0.001539	-0.06197	0.3355	0.7338	20001	100000		diff[18,27]	0.6002	0.2365	0.002659	0.1332	0.6004	1.064	20001	100000
											diff[21,23]	-0.2047	0.2018	0.001397	-0.5983	-0.2054	0.1925	20001	100000		diff[18,28]	0.5597	0.2298	0.00268	0.1064	0.5604	1.008	20001	100000
											diff[21,24]	0.2409	0.2133	0.002087	-0.176	0.2411	0.6611	20001	100000		diff[18,29]	0.3735	0.1974	0.002572	-0.01248	0.374	0.76	20001	100000
											diff[21,25]	0.1909	0.3067	0.002499	-0.4119	0.1913	0.7923	20001	100000		diff[18,30]	0.14	0.1329	0.001972	-0.1209	0.1404	0.3992	20001	100000
											diff[21,26]	0.8098	0.2898	0.002495	0.2398	0.81	1.379	20001	100000		diff[18,31]	0.1934	0.1334	0.00169	-0.06982	0.1937	0.4545	20001	100000
											diff[21,27]	0.6766	0.2702	0.002457	0.1478	0.6776	1.207	20001	100000		diff[18,32]	-0.1049	0.2169	0.002023	-0.5344	-0.1041	0.3181	20001	100000
											diff[21,28]	0.6362	0.2673	0.002392	0.1112	0.6368	1.16	20001	100000		diff[18,33]	0.02316	0.1675	0.002456	-0.3085	0.02345	0.3512	20001	100000
											diff[21,29]	0.45	0.24	0.002222	-0.0229	0.4508	0.9202	20001	100000		diff[18,34]	-0.02811	0.2393	0.002944	-0.4939	-0.02939	0.4452	20001	100000
											diff[21,30]	0.2165	0.1925	0.001747	-0.1619	0.2165	0.5938	20001	100000		diff[18,35]	-0.1927	0.1676	0.001924	-0.5227	-0.1935	0.1371	20001	100000
											diff[21,31]	0.2698	0.1832	0.001431	-0.09149	0.2706	0.6287	20001	100000		diff[18,36]	-0.564	0.174	0.002157	-0.9085	-0.5637	-0.224	20001	100000
											diff[21,32]	-0.02839	0.2575	0.001852	-0.5375	-0.02707	0.4774	20001	100000		diff[18,37]	0.041	0.1957	0.001541	-0.3444	0.04143	0.4241	20001	100000
											diff[21,33]	0.09965	0.2159	0.002124	-0.3249	0.09938	0.5221	20001	100000		diff[18,38]	-0.2882	0.272	0.001928	-0.8212	-0.2886	0.2483	20001	100000
											diff[21,34]	0.04838	0.2744	0.002564	-0.4895	0.04788	0.5902	20001	100000		diff[18,39]	-0.3587	0.2736	0.001915	-0.9018	-0.3563	0.1746	20001	100000
											diff[21,35]	-0.1163	0.222	0.001761	-0.5554	-0.1157	0.3182	20001	100000		diff[18,40]	-0.2369	0.2467	0.001835	-0.7186	-0.238	0.2504	20001	100000
											diff[21,36]	-0.4875	0.2256	0.001945	-0.9325	-0.4864	-0.0477	20001	100000		diff[18,41]	-0.6898	0.2059	0.001526	-1.095	-0.6893	-0.2869	20001	100000
											diff[21,37]	0.1175	0.2429	0.001608	-0.3583	0.1176	0.5935	20001	100000		diff[19,20]	0.1063	0.2847	0.002266	-0.4498	0.1049	0.6662	20001	100000
											diff[21,38]	-0.2117	0.2483	0.001328	-0.6999	-0.2121	0.2763	20001	100000		diff[19,21]	-0.1109	0.1993	0.001669	-0.502	-0.1111	0.2808	20001	100000
											diff[21,39]	-0.2822	0.3132	0.002179	-0.9029	-0.2807	0.3298	20001	100000		diff[19,22]	0.2245	0.138	0.000805	-0.0463	0.2247	0.4964	20001	100000
											diff[21,40]	-0.1604	0.2833	0.001836	-0.7152	-0.1609	0.3987	20001	100000		diff[19,23]	-0.3156	0.1505	0.00123	-0.6128	-0.3151	-0.0197	20001	100000
											diff[21,41]	-0.6133	0.2467	0.001605	-1.099	-0.6121	-0.1322	20001	100000		diff[19,24]	0.1301	0.1743	0.002368	-0.2145	0.131	0.4714	20001	100000
											diff[22,23]	-0.5401	0.1466	0.0009933	-0.8299	-0.5395	-0.2531	20001	100000		diff[19,25]	0.08005	0.2806	0.002719	-0.4741	0.08034	0.6291	20001	100000
											diff[22,24]	-0.09445	0.1758	0.002165	-0.4417	-0.0933	0.2462	20001	100000		diff[19,26]	0.6989	0.2621	0.002676	0.1858	0.6991	1.211	20001	100000
											diff[22,25]	-0.1445	0.2816	0.002548	-0.6985	-0.1442	0.409	20001	100000		diff[19,27]	0.5658	0.2446	0.002635	0.08513	0.566	1.045	20001	100000
											diff[22,26]	0.4744	0.2576	0.002444	-0.03023	0.4732	0.9797	20001	100000		diff[19,28]	0.5253	0.2378	0.002661	0.05779	0.5269	0.9918	20001	100000
											diff[22,27]	0.3413	0.2439	0.002448	-0.1386	0.3419	0.82	20001	100000		diff[19,29]	0.3391	0.2063	0.002564	-0.06605	0.3392	0.7468	20001	100000
											diff[22,28]	0.3008	0.2351	0.002405	-0.1658	0.3013	0.7634	20001	100000		diff[19,30]	0.1056	0.1455	0.001957	-0.1807	0.1059	0.3891	20001	100000
											diff[22,29]	0.1146	0.2042	0.002339	-0.2857	0.1143	0.5165	20001	100000		diff[19,31]	0.159	0.1464	0.001682	-0.1286	0.1593	0.4454	20001	100000
											diff[22,30]	-0.1189	0.1476	0.001727	-0.4087	-0.1186	0.1696	20001	100000		diff[19,32]	-0.1393	0.2247	0.002001	-0.5842	-0.1379	0.3017	20001	100000
											diff[22,31]	-0.06554	0.1483	0.001468	-0.3569	-0.06518	0.227	20001	100000		diff[19,33]	-0.01123	0.1778	0.002443	-0.3628	-0.01076	0.3359	20001	100000
											diff[22,32]	-0.3638	0.226	0.001805	-0.8102	-0.3621	0.07938	20001	100000		diff[19,34]	-0.06251	0.2469	0.00294	-0.5466	-0.06333	0.424	20001	100000
											diff[22,33]	-0.2357	0.1769	0.002201	-0.5844	-0.2358	0.1101	20001	100000		diff[19,35]	-0.2271	0.1778	0.00192	-0.576	-0.227	0.1225	20001	100000
											diff[22,34]	-0.287	0.2464	0.002707	-0.7679	-0.288	0.1984	20001	100000		diff[19,36]	-0.5984	0.1836	0.002144	-0.961	-0.5984	-0.2398	20001	100000
											diff[22,35]	-0.4516	0.1635	0.001635	-0.771	-0.4518	-0.131	20001	100000		diff[19,37]	0.006603	0.205	0.001548	-0.398	0.007441	0.4102	20001	100000
											diff[22,36]	-0.8229	0.1866	0.001967	-1.192	-0.8222	-0.458	20001	100000		diff[19,38]	-0.3226	0.2795	0.001937	-0.872	-0.3225	0.2273	20001	100000
											diff[22,37]	-0.2179	0.2078	0.001379	-0.6257	-0.2185	0.1894	20001	100000		diff[19,39]	-0.3931	0.2855	0.001967	-0.9591	-0.3911	0.1604	20001	100000
											diff[22,38]	-0.5471	0.28	0.001847	-1.094	-0.5483	0.00688	20001	100000		diff[19,40]	-0.2713	0.2549	0.001834	-0.7669	-0.2724	0.2308	20001	100000
											diff[22,39]	-0.6176	0.2892	0.001932	-1.193	-0.6157	-0.05704	20001	100000		diff[19,41]	-0.7242	0.2149	0.001552	-1.146	-0.7234	-0.303	20001	100000
											diff[22,40]	-0.4958	0.2407	0.00166	-0.9662	-0.4969	-0.01846	20001	100000		diff[20,21]	-0.2172	0.2827	0.001918	-0.7824	-0.2135	0.3276	20001	100000
											diff[22,41]	-0.9487	0.2158	0.001461	-1.374	-0.9482	-0.5286	20001	100000		diff[20,22]	0.1182	0.286	0.002148	-0.4446	0.1193	0.6775	20001	100000
											diff[23,24]	0.4456	0.1747	0.001912	0.1019	0.4454	0.7878	20001	100000		diff[20,23]	-0.4219	0.2769	0.00188	-0.9675	-0.421	0.1199	20001	100000
											diff[23,25]	0.3956	0.2808	0.002332	-0.1558	0.395	0.9487	20001	100000		diff[20,24]	0.02374	0.2938	0.002617	-0.5563	0.02524	0.5945	20001	100000
											diff[23,26]	1.015	0.2628	0.002335	0.502	1.014	1.532	20001	100000		diff[20,25]	-0.02627	0.3671	0.002962	-0.748	-0.02611	0.6879	20001	100000
											diff[23,27]	0.8814	0.2413	0.002304	0.4062	0.8817	1.353	20001	100000		diff[20,26]	0.5926	0.3525	0.00297	-0.09975	0.5933	1.278	20001	100000
											diff[23,28]	0.8409	0.2369	0.002231	0.3726	0.8421	1.307	20001	100000		diff[20,27]	0.4594	0.3367	0.002908	-0.2033	0.4604	1.11	20001	100000
											diff[23,29]	0.6547	0.2052	0.002092	0.2504	0.6549	1.057	20001	100000		diff[20,28]	0.419	0.3343	0.002883	-0.2433	0.4212	1.071	20001	100000
											diff[23,30]	0.4212	0.1473	0.001468	0.1292	0.4222	0.7086	20001	100000		diff[20,29]	0.2328	0.3129	0.002745	-0.3815	0.2334	0.8474	20001	100000
											diff[23,31]	0.4746	0.1333	0.001018	0.2115	0.4749	0.7355	20001	100000		diff[20,30]	-0.0006724	0.2792	0.002369	-0.552	0.0009485	0.5429	20001	100000
											diff[23,32]	0.1763	0.2226	0.001534	-0.2645	0.1782	0.6105	20001	100000		diff[20,31]	0.05264	0.269	0.00199	-0.4785	0.054	0.5763	20001	100000
											diff[23,33]	0.3044	0.1778	0.001941	-0.04902	0.3058	0.6515	20001	100000		diff[20,32]	-0.2456	0.3266	0.002387	-0.8954	-0.2431	0.3922	20001	100000
											diff[23,34]	0.2531	0.2475	0.002479	-0.2281	0.2513	0.7412	20001	100000		diff[20,33]	-0.1176	0.2959	0.002641	-0.7018	-0.1162	0.4605	20001	100000
											diff[23,35]	0.08845	0.1824	0.001599	-0.2675	0.08767	0.4456	20001	100000		diff[20,34]	-0.1688	0.3406	0.003087	-0.8373	-0.1686	0.4928	20001	100000
											diff[23,36]	-0.2828	0.1885	0.001743	-0.6557	-0.2818	0.08388	20001	100000		diff[20,35]	-0.3335	0.3002	0.00243	-0.9253	-0.3326	0.2538	20001	100000
											diff[23,37]	0.3222	0.212	0.001304	-0.09579	0.3225	0.7399	20001	100000		diff[20,36]	-0.7047	0.3037	0.00251	-1.307	-0.703	-0.1101	20001	100000
											diff[23,38]	-0.006972	0.2804	0.001715	-0.5565	-0.007813	0.5436	20001	100000		diff[20,37]	-0.09971	0.319	0.002278	-0.7308	-0.0981	0.5228	20001	100000
											diff[23,39]	-0.07753	0.2928	0.002038	-0.6585	-0.07473	0.4927	20001	100000		diff[20,38]	-0.4289	0.355	0.002345	-1.123	-0.4275	0.2663	20001	100000
											diff[23,40]	0.04428	0.2579	0.001698	-0.4557	0.04245	0.559	20001	100000		diff[20,39]	-0.4994	0.3788	0.002839	-1.251	-0.4957	0.2342	20001	100000
											diff[23,41]	-0.4086	0.199	0.001095	-0.8002	-0.4086	-0.01815	20001	100000		diff[20,40]	-0.3776	0.351	0.00249	-1.065	-0.3779	0.3108	20001	100000
											diff[24,25]	-0.05001	0.2216	0.001187	-0.4856	-0.05019	0.3877	20001	100000		diff[20,41]	-0.8305	0.3196	0.002184	-1.459	-0.8293	-0.2093	20001	100000
											diff[24,26]	0.5689	0.2587	0.002124	0.06524	0.5673	1.082	20001	100000		diff[21,22]	0.3354	0.2032	0.001539	-0.06197	0.3355	0.7338	20001	100000
											diff[24,27]	0.4357	0.2377	0.00212	-0.02862	0.4354	0.9051	20001	100000		diff[21,23]	-0.2047	0.2018	0.001397	-0.5983	-0.2054	0.1925	20001	100000
											diff[24,28]	0.3953	0.2288	0.001777	-0.05498	0.3951	0.8457	20001	100000		diff[21,24]	0.2409	0.2133	0.002087	-0.176	0.2411	0.6611	20001	100000
											diff[24,29]	0.2091	0.1917	0.001526	-0.1661	0.2074	0.5911	20001	100000		diff[21,25]	0.1909	0.3067	0.002499	-0.4119	0.1913	0.7923	20001	100000
											diff[24,30]	-0.02441	0.1224	0.001003	-0.2642	-0.02469	0.216	20001	100000		diff[21,26]	0.8098	0.2898	0.002495	0.2398	0.81	1.379	20001	100000
											diff[24,31]	0.0289	0.1464	0.001405	-0.26	0.0289	0.3165	20001	100000		diff[21,27]	0.6766	0.2702	0.002457	0.1478	0.6776	1.207	20001	100000
											diff[24,32]	-0.2693	0.2145	0.001365	-0.6903	-0.2692	0.1523	20001	100000		diff[21,28]	0.6362	0.2673	0.002392	0.1112	0.6368	1.16	20001	100000
											diff[24,33]	-0.1413	0.16	0.001257	-0.4553	-0.1419	0.1746	20001	100000		diff[21,29]	0.45	0.24	0.002222	-0.0229	0.4508	0.9202	20001	100000
											diff[24,34]	-0.1926	0.2344	0.001834	-0.6518	-0.1934	0.2674	20001	100000		diff[21,30]	0.2165	0.1925	0.001747	-0.1619	0.2165	0.5938	20001	100000
											diff[24,35]	-0.3572	0.1829	0.001676	-0.7153	-0.3576	0.0001465	20001	100000		diff[21,31]	0.2698	0.1832	0.001431	-0.09149	0.2706	0.6287	20001	100000
											diff[24,36]	-0.7285	0.168	0.001221	-1.059	-0.7291	-0.3976	20001	100000		diff[21,32]	-0.02839	0.2575	0.001852	-0.5375	-0.02707	0.4774	20001	100000
											diff[24,37]	-0.1235	0.2108	0.001601	-0.5383	-0.1239	0.2884	20001	100000		diff[21,33]	0.09965	0.2159	0.002124	-0.3249	0.09938	0.5221	20001	100000
											diff[24,38]	-0.4526	0.2893	0.002419	-1.022	-0.4534	0.1175	20001	100000		diff[21,34]	0.04838	0.2744	0.002564	-0.4895	0.04788	0.5902	20001	100000
											diff[24,39]	-0.5232	0.3049	0.002853	-1.129	-0.5207	0.06739	20001	100000		diff[21,35]	-0.1163	0.222	0.001761	-0.5554	-0.1157	0.3182	20001	100000
											diff[24,40]	-0.4014	0.2659	0.002296	-0.922	-0.4019	0.1223	20001	100000		diff[21,36]	-0.4875	0.2256	0.001945	-0.9325	-0.4864	-0.0477	20001	100000
											diff[24,41]	-0.8542	0.2318	0.002184	-1.31	-0.8542	-0.4007	20001	100000		diff[21,37]	0.1175	0.2429	0.001608	-0.3583	0.1176	0.5935	20001	100000
											diff[25,26]	0.6189	0.3397	0.00257	-0.04462	0.6173	1.291	20001	100000		diff[21,38]	-0.2117	0.2483	0.001328	-0.6999	-0.2121	0.2763	20001	100000
											diff[25,27]	0.4857	0.3245	0.00255	-0.1518	0.4866	1.12	20001	100000		diff[21,39]	-0.2822	0.3132	0.002179	-0.9029	-0.2807	0.3298	20001	100000
											diff[25,28]	0.4453	0.3173	0.002292	-0.1762	0.446	1.066	20001	100000		diff[21,40]	-0.1604	0.2833	0.001836	-0.7152	-0.1609	0.3987	20001	100000
											diff[25,29]	0.2591	0.2925	0.002116	-0.3141	0.259	0.835	20001	100000		diff[21,41]	-0.6133	0.2467	0.001605	-1.099	-0.6121	-0.1322	20001	100000
											diff[25,30]	0.0256	0.2532	0.001747	-0.4743	0.02528	0.5213	20001	100000		diff[22,23]	-0.5401	0.1466	0.0009933	-0.8299	-0.5395	-0.2531	20001	100000
											diff[25,31]	0.07891	0.2645	0.001957	-0.4407	0.07936	0.5968	20001	100000		diff[22,24]	-0.09445	0.1758	0.002165	-0.4417	-0.0933	0.2462	20001	100000
											diff[25,32]	-0.2193	0.308	0.001938	-0.8263	-0.2192	0.3879	20001	100000		diff[22,25]	-0.1445	0.2816	0.002548	-0.6985	-0.1442	0.409	20001	100000
											diff[25,33]	-0.09128	0.2731	0.001941	-0.6291	-0.09128	0.4438	20001	100000		diff[22,26]	0.4744	0.2576	0.002444	-0.03023	0.4732	0.9797	20001	100000
											diff[25,34]	-0.1426	0.3233	0.002357	-0.778	-0.1425	0.4878	20001	100000		diff[22,27]	0.3413	0.2439	0.002448	-0.1386	0.3419	0.82	20001	100000
											diff[25,35]	-0.3072	0.2862	0.002188	-0.8693	-0.3076	0.2556	20001	100000		diff[22,28]	0.3008	0.2351	0.002405	-0.1658	0.3013	0.7634	20001	100000
											diff[25,36]	-0.6785	0.2774	0.001844	-1.223	-0.6785	-0.1325	20001	100000		diff[22,29]	0.1146	0.2042	0.002339	-0.2857	0.1143	0.5165	20001	100000
											diff[25,37]	-0.07344	0.3052	0.002134	-0.6743	-0.0719	0.5226	20001	100000		diff[22,30]	-0.1189	0.1476	0.001727	-0.4087	-0.1186	0.1696	20001	100000
											diff[25,38]	-0.4026	0.3632	0.002775	-1.117	-0.4008	0.3074	20001	100000		diff[22,31]	-0.06554	0.1483	0.001468	-0.3569	-0.06518	0.227	20001	100000
											diff[25,39]	-0.4732	0.3751	0.003156	-1.212	-0.4699	0.2607	20001	100000		diff[22,32]	-0.3638	0.226	0.001805	-0.8102	-0.3621	0.07938	20001	100000
											diff[25,40]	-0.3514	0.344	0.002676	-1.031	-0.3513	0.3241	20001	100000		diff[22,33]	-0.2357	0.1769	0.002201	-0.5844	-0.2358	0.1101	20001	100000
											diff[25,41]	-0.8042	0.3199	0.002539	-1.434	-0.804	-0.1734	20001	100000		diff[22,34]	-0.287	0.2464	0.002707	-0.7679	-0.288	0.1984	20001	100000
											diff[26,27]	-0.1332	0.2735	0.001862	-0.6753	-0.1304	0.3973	20001	100000		diff[22,35]	-0.4516	0.1635	0.001635	-0.771	-0.4518	-0.131	20001	100000
											diff[26,28]	-0.1736	0.2159	0.00122	-0.6019	-0.1728	0.2483	20001	100000		diff[22,36]	-0.8229	0.1866	0.001967	-1.192	-0.8222	-0.458	20001	100000
											diff[26,29]	-0.3598	0.2718	0.002036	-0.8953	-0.3589	0.1693	20001	100000		diff[22,37]	-0.2179	0.2078	0.001379	-0.6257	-0.2185	0.1894	20001	100000
											diff[26,30]	-0.5933	0.2411	0.001936	-1.068	-0.5918	-0.125	20001	100000		diff[22,38]	-0.5471	0.28	0.001847	-1.094	-0.5483	0.00688	20001	100000
											diff[26,31]	-0.54	0.2468	0.001999	-1.027	-0.5385	-0.05835	20001	100000		diff[22,39]	-0.6176	0.2892	0.001932	-1.193	-0.6157	-0.05704	20001	100000
											diff[26,32]	-0.8382	0.2981	0.002154	-1.427	-0.8368	-0.2556	20001	100000		diff[22,40]	-0.4958	0.2407	0.00166	-0.9662	-0.4969	-0.01846	20001	100000
											diff[26,33]	-0.7102	0.2469	0.001853	-1.197	-0.7096	-0.2287	20001	100000		diff[22,41]	-0.9487	0.2158	0.001461	-1.374	-0.9482	-0.5286	20001	100000
											diff[26,34]	-0.7614	0.3048	0.002508	-1.355	-0.7613	-0.1657	20001	100000		diff[23,24]	0.4456	0.1747	0.001912	0.1019	0.4454	0.7878	20001	100000
											diff[26,35]	-0.9261	0.2343	0.001725	-1.385	-0.9263	-0.4667	20001	100000		diff[23,25]	0.3956	0.2808	0.002332	-0.1558	0.395	0.9487	20001	100000
											diff[26,36]	-1.297	0.268	0.002133	-1.824	-1.297	-0.7727	20001	100000		diff[23,26]	1.015	0.2628	0.002335	0.502	1.014	1.532	20001	100000
											diff[26,37]	-0.6923	0.2926	0.002265	-1.27	-0.6912	-0.1213	20001	100000		diff[23,27]	0.8814	0.2413	0.002304	0.4062	0.8817	1.353	20001	100000
											diff[26,38]	-1.021	0.3508	0.002772	-1.706	-1.022	-0.3335	20001	100000		diff[23,28]	0.8409	0.2369	0.002231	0.3726	0.8421	1.307	20001	100000
											diff[26,39]	-1.092	0.3634	0.003118	-1.813	-1.087	-0.3866	20001	100000		diff[23,29]	0.6547	0.2052	0.002092	0.2504	0.6549	1.057	20001	100000
											diff[26,40]	-0.9702	0.3205	0.002421	-1.601	-0.9691	-0.3399	20001	100000		diff[23,30]	0.4212	0.1473	0.001468	0.1292	0.4222	0.7086	20001	100000
											diff[26,41]	-1.423	0.3044	0.002576	-2.022	-1.423	-0.8259	20001	100000		diff[23,31]	0.4746	0.1333	0.001018	0.2115	0.4749	0.7355	20001	100000
											diff[27,28]	-0.04043	0.2543	0.001869	-0.5391	-0.04137	0.4603	20001	100000		diff[23,32]	0.1763	0.2226	0.001534	-0.2645	0.1782	0.6105	20001	100000
											diff[27,29]	-0.2267	0.2594	0.002232	-0.7339	-0.2267	0.2848	20001	100000		diff[23,33]	0.3044	0.1778	0.001941	-0.04902	0.3058	0.6515	20001	100000
											diff[27,30]	-0.4601	0.216	0.001941	-0.8834	-0.4595	-0.03724	20001	100000		diff[23,34]	0.2531	0.2475	0.002479	-0.2281	0.2513	0.7412	20001	100000
											diff[27,31]	-0.4068	0.2141	0.001906	-0.8261	-0.4072	0.01349	20001	100000		diff[23,35]	0.08845	0.1824	0.001599	-0.2675	0.08767	0.4456	20001	100000
											diff[27,32]	-0.705	0.2785	0.002149	-1.253	-0.7043	-0.1584	20001	100000		diff[23,36]	-0.2828	0.1885	0.001743	-0.6557	-0.2818	0.08388	20001	100000
											diff[27,33]	-0.577	0.2352	0.002072	-1.037	-0.5776	-0.1153	20001	100000		diff[23,37]	0.3222	0.212	0.001304	-0.09579	0.3225	0.7399	20001	100000
											diff[27,34]	-0.6283	0.2924	0.002643	-1.2	-0.6285	-0.0542	20001	100000		diff[23,38]	-0.006972	0.2804	0.001715	-0.5565	-0.007813	0.5436	20001	100000
											diff[27,35]	-0.7929	0.2452	0.002088	-1.272	-0.794	-0.3106	20001	100000		diff[23,39]	-0.07753	0.2928	0.002038	-0.6585	-0.07473	0.4927	20001	100000
											diff[27,36]	-1.164	0.2529	0.002224	-1.66	-1.164	-0.6673	20001	100000		diff[23,40]	0.04428	0.2579	0.001698	-0.4557	0.04245	0.559	20001	100000
											diff[27,37]	-0.5592	0.2744	0.002246	-1.1	-0.5582	-0.02101	20001	100000		diff[23,41]	-0.4086	0.199	0.001095	-0.8002	-0.4086	-0.01815	20001	100000
											diff[27,38]	-0.8883	0.3352	0.002744	-1.547	-0.8883	-0.2293	20001	100000		diff[24,25]	-0.05001	0.2216	0.001187	-0.4856	-0.05019	0.3877	20001	100000
											diff[27,39]	-0.9589	0.3506	0.003078	-1.653	-0.957	-0.2744	20001	100000		diff[24,26]	0.5689	0.2587	0.002124	0.06524	0.5673	1.082	20001	100000
											diff[27,40]	-0.8371	0.3148	0.002535	-1.454	-0.8381	-0.2152	20001	100000		diff[24,27]	0.4357	0.2377	0.00212	-0.02862	0.4354	0.9051	20001	100000
											diff[27,41]	-1.29	0.285	0.002487	-1.848	-1.291	-0.7298	20001	100000		diff[24,28]	0.3953	0.2288	0.001777	-0.05498	0.3951	0.8457	20001	100000
											diff[28,29]	-0.1862	0.2422	0.001585	-0.6626	-0.186	0.2922	20001	100000		diff[24,29]	0.2091	0.1917	0.001526	-0.1661	0.2074	0.5911	20001	100000
											diff[28,30]	-0.4197	0.2088	0.001568	-0.8294	-0.4196	-0.01288	20001	100000		diff[24,30]	-0.02441	0.1224	0.001003	-0.2642	-0.02469	0.216	20001	100000
											diff[28,31]	-0.3664	0.218	0.001777	-0.7974	-0.3657	0.06012	20001	100000		diff[24,31]	0.0289	0.1464	0.001405	-0.26	0.0289	0.3165	20001	100000
											diff[28,32]	-0.6646	0.2735	0.001868	-1.205	-0.6645	-0.1313	20001	100000		diff[24,32]	-0.2693	0.2145	0.001365	-0.6903	-0.2692	0.1523	20001	100000
											diff[28,33]	-0.5366	0.2071	0.001347	-0.9446	-0.536	-0.1319	20001	100000		diff[24,33]	-0.1413	0.16	0.001257	-0.4553	-0.1419	0.1746	20001	100000
											diff[28,34]	-0.5878	0.2806	0.002137	-1.135	-0.5883	-0.03874	20001	100000		diff[24,34]	-0.1926	0.2344	0.001834	-0.6518	-0.1934	0.2674	20001	100000
											diff[28,35]	-0.7525	0.2257	0.001702	-1.195	-0.7523	-0.3098	20001	100000		diff[24,35]	-0.3572	0.1829	0.001676	-0.7153	-0.3576	0.0001465	20001	100000
											diff[28,36]	-1.124	0.2408	0.001747	-1.595	-1.124	-0.6486	20001	100000		diff[24,36]	-0.7285	0.168	0.001221	-1.059	-0.7291	-0.3976	20001	100000
											diff[28,37]	-0.5187	0.2689	0.002097	-1.052	-0.5181	0.005892	20001	100000		diff[24,37]	-0.1235	0.2108	0.001601	-0.5383	-0.1239	0.2884	20001	100000
											diff[28,38]	-0.8479	0.3325	0.002686	-1.499	-0.8489	-0.194	20001	100000		diff[24,38]	-0.4526	0.2893	0.002419	-1.022	-0.4534	0.1175	20001	100000
											diff[28,39]	-0.9184	0.3451	0.003121	-1.601	-0.9161	-0.2483	20001	100000		diff[24,39]	-0.5232	0.3049	0.002853	-1.129	-0.5207	0.06739	20001	100000
											diff[28,40]	-0.7966	0.3054	0.002428	-1.395	-0.7958	-0.1967	20001	100000		diff[24,40]	-0.4014	0.2659	0.002296	-0.922	-0.4019	0.1223	20001	100000
											diff[28,41]	-1.25	0.2817	0.002485	-1.803	-1.25	-0.6959	20001	100000		diff[24,41]	-0.8542	0.2318	0.002184	-1.31	-0.8542	-0.4007	20001	100000
											diff[29,30]	-0.2335	0.1687	0.001248	-0.5675	-0.2326	0.09523	20001	100000		diff[25,26]	0.6189	0.3397	0.00257	-0.04462	0.6173	1.291	20001	100000
											diff[29,31]	-0.1802	0.1836	0.001605	-0.5401	-0.1799	0.1781	20001	100000		diff[25,27]	0.4857	0.3245	0.00255	-0.1518	0.4866	1.12	20001	100000
											diff[29,32]	-0.4784	0.2412	0.001646	-0.9548	-0.4784	-0.005833	20001	100000		diff[25,28]	0.4453	0.3173	0.002292	-0.1762	0.446	1.066	20001	100000
											diff[29,33]	-0.3503	0.1641	0.0007851	-0.6749	-0.3501	-0.02758	20001	100000		diff[25,29]	0.2591	0.2925	0.002116	-0.3141	0.259	0.835	20001	100000
											diff[29,34]	-0.4016	0.2516	0.001702	-0.8952	-0.4004	0.09089	20001	100000		diff[25,30]	0.0256	0.2532	0.001747	-0.4743	0.02528	0.5213	20001	100000
											diff[29,35]	-0.5662	0.1967	0.001553	-0.953	-0.5667	-0.1801	20001	100000		diff[25,31]	0.07891	0.2645	0.001957	-0.4407	0.07936	0.5968	20001	100000
											diff[29,36]	-0.9375	0.208	0.001516	-1.348	-0.9373	-0.529	20001	100000		diff[25,32]	-0.2193	0.308	0.001938	-0.8263	-0.2192	0.3879	20001	100000
											diff[29,37]	-0.3325	0.2396	0.001809	-0.8086	-0.3299	0.1339	20001	100000		diff[25,33]	-0.09128	0.2731	0.001941	-0.6291	-0.09128	0.4438	20001	100000
											diff[29,38]	-0.6617	0.31	0.00257	-1.269	-0.6628	-0.05159	20001	100000		diff[25,34]	-0.1426	0.3233	0.002357	-0.778	-0.1425	0.4878	20001	100000
											diff[29,39]	-0.7322	0.3244	0.003047	-1.378	-0.7288	-0.1034	20001	100000		diff[25,35]	-0.3072	0.2862	0.002188	-0.8693	-0.3076	0.2556	20001	100000
											diff[29,40]	-0.6104	0.2825	0.002281	-1.164	-0.6108	-0.05461	20001	100000		diff[25,36]	-0.6785	0.2774	0.001844	-1.223	-0.6785	-0.1325	20001	100000
											diff[29,41]	-1.063	0.2555	0.002364	-1.563	-1.064	-0.5631	20001	100000		diff[25,37]	-0.07344	0.3052	0.002134	-0.6743	-0.0719	0.5226	20001	100000
											diff[30,31]	0.05331	0.1172	0.000981	-0.1772	0.05319	0.2833	20001	100000		diff[25,38]	-0.4026	0.3632	0.002775	-1.117	-0.4008	0.3074	20001	100000
											diff[30,32]	-0.2449	0.1848	0.0008955	-0.6101	-0.2438	0.114	20001	100000		diff[25,39]	-0.4732	0.3751	0.003156	-1.212	-0.4699	0.2607	20001	100000
											diff[30,33]	-0.1169	0.1259	0.0008952	-0.3632	-0.1171	0.1306	20001	100000		diff[25,40]	-0.3514	0.344	0.002676	-1.031	-0.3513	0.3241	20001	100000
											diff[30,34]	-0.1682	0.2184	0.001689	-0.5938	-0.1694	0.2644	20001	100000		diff[25,41]	-0.8042	0.3199	0.002539	-1.434	-0.804	-0.1734	20001	100000
											diff[30,35]	-0.3328	0.1585	0.00135	-0.6428	-0.3331	-0.01993	20001	100000		diff[26,27]	-0.1332	0.2735	0.001862	-0.6753	-0.1304	0.3973	20001	100000
											diff[30,36]	-0.7041	0.1567	0.001096	-1.012	-0.7043	-0.3973	20001	100000		diff[26,28]	-0.1736	0.2159	0.00122	-0.6019	-0.1728	0.2483	20001	100000
											diff[30,37]	-0.09904	0.1801	0.001132	-0.4535	-0.09865	0.2543	20001	100000		diff[26,29]	-0.3598	0.2718	0.002036	-0.8953	-0.3589	0.1693	20001	100000
											diff[30,38]	-0.4282	0.2737	0.002121	-0.9664	-0.4286	0.1124	20001	100000		diff[26,30]	-0.5933	0.2411	0.001936	-1.068	-0.5918	-0.125	20001	100000
											diff[30,39]	-0.4988	0.289	0.002569	-1.075	-0.4951	0.05971	20001	100000		diff[26,31]	-0.54	0.2468	0.001999	-1.027	-0.5385	-0.05835	20001	100000
											diff[30,40]	-0.377	0.2481	0.001934	-0.8626	-0.3777	0.1151	20001	100000		diff[26,32]	-0.8382	0.2981	0.002154	-1.427	-0.8368	-0.2556	20001	100000
											diff[30,41]	-0.8298	0.2117	0.001808	-1.247	-0.8291	-0.4153	20001	100000		diff[26,33]	-0.7102	0.2469	0.001853	-1.197	-0.7096	-0.2287	20001	100000
											diff[31,32]	-0.2982	0.2031	0.001184	-0.7	-0.2972	0.09794	20001	100000		diff[26,34]	-0.7614	0.3048	0.002508	-1.355	-0.7613	-0.1657	20001	100000
											diff[31,33]	-0.1702	0.1523	0.001399	-0.4698	-0.1703	0.1288	20001	100000		diff[26,35]	-0.9261	0.2343	0.001725	-1.385	-0.9263	-0.4667	20001	100000
											diff[31,34]	-0.2215	0.2284	0.002003	-0.6654	-0.2227	0.2305	20001	100000		diff[26,36]	-1.297	0.268	0.002133	-1.824	-1.297	-0.7727	20001	100000
											diff[31,35]	-0.3861	0.1672	0.001397	-0.7132	-0.3859	-0.05584	20001	100000		diff[26,37]	-0.6923	0.2926	0.002265	-1.27	-0.6912	-0.1213	20001	100000
											diff[31,36]	-0.7574	0.1698	0.001391	-1.092	-0.7567	-0.4263	20001	100000		diff[26,38]	-1.021	0.3508	0.002772	-1.706	-1.022	-0.3335	20001	100000
											diff[31,37]	-0.1524	0.1999	0.001283	-0.5451	-0.1524	0.2392	20001	100000		diff[26,39]	-1.092	0.3634	0.003118	-1.813	-1.087	-0.3866	20001	100000
											diff[31,38]	-0.4815	0.2708	0.001828	-1.011	-0.4824	0.05343	20001	100000		diff[26,40]	-0.9702	0.3205	0.002421	-1.601	-0.9691	-0.3399	20001	100000
											diff[31,39]	-0.5521	0.2892	0.002333	-1.125	-0.5506	0.009855	20001	100000		diff[26,41]	-1.423	0.3044	0.002576	-2.022	-1.423	-0.8259	20001	100000
											diff[31,40]	-0.4303	0.2512	0.001799	-0.9204	-0.432	0.07058	20001	100000		diff[27,28]	-0.04043	0.2543	0.001869	-0.5391	-0.04137	0.4603	20001	100000
											diff[31,41]	-0.8831	0.1985	0.001371	-1.272	-0.8827	-0.493	20001	100000		diff[27,29]	-0.2267	0.2594	0.002232	-0.7339	-0.2267	0.2848	20001	100000
											diff[32,33]	0.128	0.2176	0.001378	-0.2988	0.1275	0.5579	20001	100000		diff[27,30]	-0.4601	0.216	0.001941	-0.8834	-0.4595	-0.03724	20001	100000
											diff[32,34]	0.07677	0.2809	0.002111	-0.4719	0.07572	0.6318	20001	100000		diff[27,31]	-0.4068	0.2141	0.001906	-0.8261	-0.4072	0.01349	20001	100000
											diff[32,35]	-0.08786	0.235	0.001595	-0.5438	-0.0891	0.3791	20001	100000		diff[27,32]	-0.705	0.2785	0.002149	-1.253	-0.7043	-0.1584	20001	100000
											diff[32,36]	-0.4591	0.2337	0.001398	-0.9152	-0.4597	0.000559	20001	100000		diff[27,33]	-0.577	0.2352	0.002072	-1.037	-0.5776	-0.1153	20001	100000
											diff[32,37]	0.1459	0.2552	0.00138	-0.3568	0.1468	0.6473	20001	100000		diff[27,34]	-0.6283	0.2924	0.002643	-1.2	-0.6285	-0.0542	20001	100000
											diff[32,38]	-0.1833	0.323	0.002151	-0.8158	-0.1845	0.4567	20001	100000		diff[27,35]	-0.7929	0.2452	0.002088	-1.272	-0.794	-0.3106	20001	100000
											diff[32,39]	-0.2538	0.336	0.002554	-0.9172	-0.2511	0.3999	20001	100000		diff[27,36]	-1.164	0.2529	0.002224	-1.66	-1.164	-0.6673	20001	100000
											diff[32,40]	-0.132	0.3021	0.00203	-0.7224	-0.1328	0.4634	20001	100000		diff[27,37]	-0.5592	0.2744	0.002246	-1.1	-0.5582	-0.02101	20001	100000
											diff[32,41]	-0.5849	0.2683	0.001828	-1.11	-0.5856	-0.05514	20001	100000		diff[27,38]	-0.8883	0.3352	0.002744	-1.547	-0.8883	-0.2293	20001	100000
											diff[33,34]	-0.05128	0.2251	0.001514	-0.4897	-0.05155	0.3932	20001	100000		diff[27,39]	-0.9589	0.3506	0.003078	-1.653	-0.957	-0.2744	20001	100000
											diff[33,35]	-0.2159	0.1742	0.001468	-0.5577	-0.2159	0.1268	20001	100000		diff[27,40]	-0.8371	0.3148	0.002535	-1.454	-0.8381	-0.2152	20001	100000
											diff[33,36]	-0.5872	0.1782	0.001278	-0.9397	-0.5863	-0.2408	20001	100000		diff[27,41]	-1.29	0.285	0.002487	-1.848	-1.291	-0.7298	20001	100000
											diff[33,37]	0.01784	0.2125	0.001616	-0.4026	0.01898	0.434	20001	100000		diff[28,29]	-0.1862	0.2422	0.001585	-0.6626	-0.186	0.2922	20001	100000
											diff[33,38]	-0.3113	0.2918	0.002476	-0.8852	-0.3114	0.2638	20001	100000		diff[28,30]	-0.4197	0.2088	0.001568	-0.8294	-0.4196	-0.01288	20001	100000
											diff[33,39]	-0.3819	0.3067	0.002956	-0.9893	-0.3805	0.2139	20001	100000		diff[28,31]	-0.3664	0.218	0.001777	-0.7974	-0.3657	0.06012	20001	100000
											diff[33,40]	-0.2601	0.2649	0.002209	-0.7762	-0.2612	0.2637	20001	100000		diff[28,32]	-0.6646	0.2735	0.001868	-1.205	-0.6645	-0.1313	20001	100000
											diff[33,41]	-0.7129	0.2336	0.002221	-1.17	-0.7118	-0.256	20001	100000		diff[28,33]	-0.5366	0.2071	0.001347	-0.9446	-0.536	-0.1319	20001	100000
											diff[34,35]	-0.1646	0.2402	0.002037	-0.6406	-0.1637	0.3057	20001	100000		diff[28,34]	-0.5878	0.2806	0.002137	-1.135	-0.5883	-0.03874	20001	100000
											diff[34,36]	-0.5359	0.2432	0.001841	-1.025	-0.5332	-0.0676	20001	100000		diff[28,35]	-0.7525	0.2257	0.001702	-1.195	-0.7523	-0.3098	20001	100000
											diff[34,37]	0.06911	0.2746	0.002192	-0.4749	0.07053	0.604	20001	100000		diff[28,36]	-1.124	0.2408	0.001747	-1.595	-1.124	-0.6486	20001	100000
											diff[34,38]	-0.2601	0.3373	0.002854	-0.9238	-0.2608	0.4059	20001	100000		diff[28,37]	-0.5187	0.2689	0.002097	-1.052	-0.5181	0.005892	20001	100000
											diff[34,39]	-0.3306	0.3515	0.003351	-1.024	-0.3283	0.3526	20001	100000		diff[28,38]	-0.8479	0.3325	0.002686	-1.499	-0.8489	-0.194	20001	100000
											diff[34,40]	-0.2088	0.3156	0.00275	-0.8281	-0.2086	0.4109	20001	100000		diff[28,39]	-0.9184	0.3451	0.003121	-1.601	-0.9161	-0.2483	20001	100000
											diff[34,41]	-0.6617	0.2908	0.00274	-1.235	-0.6609	-0.09294	20001	100000		diff[28,40]	-0.7966	0.3054	0.002428	-1.395	-0.7958	-0.1967	20001	100000
											diff[35,36]	-0.3713	0.1919	0.001542	-0.7525	-0.3705	0.003292	20001	100000		diff[28,41]	-1.25	0.2817	0.002485	-1.803	-1.25	-0.6959	20001	100000
											diff[35,37]	0.2337	0.223	0.001497	-0.2063	0.2348	0.6696	20001	100000		diff[29,30]	-0.2335	0.1687	0.001248	-0.5675	-0.2326	0.09523	20001	100000
											diff[35,38]	-0.09542	0.2939	0.002098	-0.6714	-0.09619	0.4795	20001	100000		diff[29,31]	-0.1802	0.1836	0.001605	-0.5401	-0.1799	0.1781	20001	100000
											diff[35,39]	-0.166	0.3043	0.002416	-0.7727	-0.1652	0.4264	20001	100000		diff[29,32]	-0.4784	0.2412	0.001646	-0.9548	-0.4784	-0.005833	20001	100000
											diff[35,40]	-0.04417	0.2414	0.001571	-0.5196	-0.04382	0.4272	20001	100000		diff[29,33]	-0.3503	0.1641	0.0007851	-0.6749	-0.3501	-0.02758	20001	100000
											diff[35,41]	-0.497	0.2361	0.001859	-0.9651	-0.4971	-0.03399	20001	100000		diff[29,34]	-0.4016	0.2516	0.001702	-0.8952	-0.4004	0.09089	20001	100000
											diff[36,37]	0.605	0.2243	0.001524	0.1608	0.6065	1.042	20001	100000		diff[29,35]	-0.5662	0.1967	0.001553	-0.953	-0.5667	-0.1801	20001	100000
											diff[36,38]	0.2759	0.2984	0.0023	-0.3107	0.275	0.8628	20001	100000		diff[29,36]	-0.9375	0.208	0.001516	-1.348	-0.9373	-0.529	20001	100000
											diff[36,39]	0.2053	0.3117	0.002706	-0.4101	0.2064	0.8095	20001	100000		diff[29,37]	-0.3325	0.2396	0.001809	-0.8086	-0.3299	0.1339	20001	100000
											diff[36,40]	0.3271	0.2731	0.002153	-0.2079	0.3265	0.8676	20001	100000		diff[29,38]	-0.6617	0.31	0.00257	-1.269	-0.6628	-0.05159	20001	100000
											diff[36,41]	-0.1258	0.2405	0.002	-0.5967	-0.1271	0.3478	20001	100000		diff[29,39]	-0.7322	0.3244	0.003047	-1.378	-0.7288	-0.1034	20001	100000
											diff[37,38]	-0.3292	0.2994	0.001839	-0.9259	-0.3266	0.25	20001	100000		diff[29,40]	-0.6104	0.2825	0.002281	-1.164	-0.6108	-0.05461	20001	100000
											diff[37,39]	-0.3997	0.3113	0.002126	-1.027	-0.3938	0.1964	20001	100000		diff[29,41]	-1.063	0.2555	0.002364	-1.563	-1.064	-0.5631	20001	100000
											diff[37,40]	-0.2779	0.2772	0.001673	-0.8281	-0.2765	0.2633	20001	100000		diff[30,31]	0.05331	0.1172	0.000981	-0.1772	0.05319	0.2833	20001	100000
											diff[37,41]	-0.7308	0.2612	0.0017	-1.25	-0.7277	-0.2238	20001	100000		diff[30,32]	-0.2449	0.1848	0.0008955	-0.6101	-0.2438	0.114	20001	100000
											diff[38,39]	-0.07056	0.3478	0.002114	-0.7654	-0.06747	0.6092	20001	100000		diff[30,33]	-0.1169	0.1259	0.0008952	-0.3632	-0.1171	0.1306	20001	100000
											diff[38,40]	0.05125	0.3252	0.001969	-0.588	0.05096	0.6918	20001	100000		diff[30,34]	-0.1682	0.2184	0.001689	-0.5938	-0.1694	0.2644	20001	100000
											diff[38,41]	-0.4016	0.3031	0.001784	-1.01	-0.3962	0.1802	20001	100000		diff[30,35]	-0.3328	0.1585	0.00135	-0.6428	-0.3331	-0.01993	20001	100000
											diff[39,40]	0.1218	0.3334	0.002118	-0.5273	0.1188	0.7921	20001	100000		diff[30,36]	-0.7041	0.1567	0.001096	-1.012	-0.7043	-0.3973	20001	100000
											diff[39,41]	-0.3311	0.312	0.002006	-0.9537	-0.3273	0.2738	20001	100000		diff[30,37]	-0.09904	0.1801	0.001132	-0.4535	-0.09865	0.2543	20001	100000
											diff[40,41]	-0.4529	0.2887	0.001849	-1.034	-0.4479	0.09915	20001	100000		diff[30,38]	-0.4282	0.2737	0.002121	-0.9664	-0.4286	0.1124	20001	100000
																					diff[30,39]	-0.4988	0.289	0.002569	-1.075	-0.4951	0.05971	20001	100000
																					diff[30,40]	-0.377	0.2481	0.001934	-0.8626	-0.3777	0.1151	20001	100000
																					diff[30,41]	-0.8298	0.2117	0.001808	-1.247	-0.8291	-0.4153	20001	100000
																					diff[31,32]	-0.2982	0.2031	0.001184	-0.7	-0.2972	0.09794	20001	100000
																					diff[31,33]	-0.1702	0.1523	0.001399	-0.4698	-0.1703	0.1288	20001	100000
																					diff[31,34]	-0.2215	0.2284	0.002003	-0.6654	-0.2227	0.2305	20001	100000
																					diff[31,35]	-0.3861	0.1672	0.001397	-0.7132	-0.3859	-0.05584	20001	100000
																					diff[31,36]	-0.7574	0.1698	0.001391	-1.092	-0.7567	-0.4263	20001	100000
																					diff[31,37]	-0.1524	0.1999	0.001283	-0.5451	-0.1524	0.2392	20001	100000
																					diff[31,38]	-0.4815	0.2708	0.001828	-1.011	-0.4824	0.05343	20001	100000
																					diff[31,39]	-0.5521	0.2892	0.002333	-1.125	-0.5506	0.009855	20001	100000
																					diff[31,40]	-0.4303	0.2512	0.001799	-0.9204	-0.432	0.07058	20001	100000
																					diff[31,41]	-0.8831	0.1985	0.001371	-1.272	-0.8827	-0.493	20001	100000
																					diff[32,33]	0.128	0.2176	0.001378	-0.2988	0.1275	0.5579	20001	100000
																					diff[32,34]	0.07677	0.2809	0.002111	-0.4719	0.07572	0.6318	20001	100000
																					diff[32,35]	-0.08786	0.235	0.001595	-0.5438	-0.0891	0.3791	20001	100000
																					diff[32,36]	-0.4591	0.2337	0.001398	-0.9152	-0.4597	0.000559	20001	100000
																					diff[32,37]	0.1459	0.2552	0.00138	-0.3568	0.1468	0.6473	20001	100000
																					diff[32,38]	-0.1833	0.323	0.002151	-0.8158	-0.1845	0.4567	20001	100000
																					diff[32,39]	-0.2538	0.336	0.002554	-0.9172	-0.2511	0.3999	20001	100000
																					diff[32,40]	-0.132	0.3021	0.00203	-0.7224	-0.1328	0.4634	20001	100000
																					diff[32,41]	-0.5849	0.2683	0.001828	-1.11	-0.5856	-0.05514	20001	100000
																					diff[33,34]	-0.05128	0.2251	0.001514	-0.4897	-0.05155	0.3932	20001	100000
																					diff[33,35]	-0.2159	0.1742	0.001468	-0.5577	-0.2159	0.1268	20001	100000
																					diff[33,36]	-0.5872	0.1782	0.001278	-0.9397	-0.5863	-0.2408	20001	100000
																					diff[33,37]	0.01784	0.2125	0.001616	-0.4026	0.01898	0.434	20001	100000
																					diff[33,38]	-0.3113	0.2918	0.002476	-0.8852	-0.3114	0.2638	20001	100000
																					diff[33,39]	-0.3819	0.3067	0.002956	-0.9893	-0.3805	0.2139	20001	100000
																					diff[33,40]	-0.2601	0.2649	0.002209	-0.7762	-0.2612	0.2637	20001	100000
																					diff[33,41]	-0.7129	0.2336	0.002221	-1.17	-0.7118	-0.256	20001	100000
																					diff[34,35]	-0.1646	0.2402	0.002037	-0.6406	-0.1637	0.3057	20001	100000
																					diff[34,36]	-0.5359	0.2432	0.001841	-1.025	-0.5332	-0.0676	20001	100000
																					diff[34,37]	0.06911	0.2746	0.002192	-0.4749	0.07053	0.604	20001	100000
																					diff[34,38]	-0.2601	0.3373	0.002854	-0.9238	-0.2608	0.4059	20001	100000
																					diff[34,39]	-0.3306	0.3515	0.003351	-1.024	-0.3283	0.3526	20001	100000
																					diff[34,40]	-0.2088	0.3156	0.00275	-0.8281	-0.2086	0.4109	20001	100000
																					diff[34,41]	-0.6617	0.2908	0.00274	-1.235	-0.6609	-0.09294	20001	100000
																					diff[35,36]	-0.3713	0.1919	0.001542	-0.7525	-0.3705	0.003292	20001	100000
																					diff[35,37]	0.2337	0.223	0.001497	-0.2063	0.2348	0.6696	20001	100000
																					diff[35,38]	-0.09542	0.2939	0.002098	-0.6714	-0.09619	0.4795	20001	100000
																					diff[35,39]	-0.166	0.3043	0.002416	-0.7727	-0.1652	0.4264	20001	100000
																					diff[35,40]	-0.04417	0.2414	0.001571	-0.5196	-0.04382	0.4272	20001	100000
																					diff[35,41]	-0.497	0.2361	0.001859	-0.9651	-0.4971	-0.03399	20001	100000
																					diff[36,37]	0.605	0.2243	0.001524	0.1608	0.6065	1.042	20001	100000
																					diff[36,38]	0.2759	0.2984	0.0023	-0.3107	0.275	0.8628	20001	100000
																					diff[36,39]	0.2053	0.3117	0.002706	-0.4101	0.2064	0.8095	20001	100000
																					diff[36,40]	0.3271	0.2731	0.002153	-0.2079	0.3265	0.8676	20001	100000
																					diff[36,41]	-0.1258	0.2405	0.002	-0.5967	-0.1271	0.3478	20001	100000
																					diff[37,38]	-0.3292	0.2994	0.001839	-0.9259	-0.3266	0.25	20001	100000
																					diff[37,39]	-0.3997	0.3113	0.002126	-1.027	-0.3938	0.1964	20001	100000
																					diff[37,40]	-0.2779	0.2772	0.001673	-0.8281	-0.2765	0.2633	20001	100000
																					diff[37,41]	-0.7308	0.2612	0.0017	-1.25	-0.7277	-0.2238	20001	100000
																					diff[38,39]	-0.07056	0.3478	0.002114	-0.7654	-0.06747	0.6092	20001	100000
																					diff[38,40]	0.05125	0.3252	0.001969	-0.588	0.05096	0.6918	20001	100000
																					diff[38,41]	-0.4016	0.3031	0.001784	-1.01	-0.3962	0.1802	20001	100000
																					diff[39,40]	0.1218	0.3334	0.002118	-0.5273	0.1188	0.7921	20001	100000
																					diff[39,41]	-0.3311	0.312	0.002006	-0.9537	-0.3273	0.2738	20001	100000
																					diff[40,41]	-0.4529	0.2887	0.001849	-1.034	-0.4479	0.09915	20001	100000
																					g[2]	0.8515	0.2209	0.004939	0.4214	0.8505	1.285	20001	100000
																					g[3]	1.143	0.2529	0.003325	0.6496	1.143	1.641	20001	100000
																					g[4]	0.6446	0.6612	0.007116	-0.6593	0.6467	1.943	20001	100000
																					g[5]	1.523	0.2195	0.001798	1.092	1.523	1.956	20001	100000
																					g[6]	1.206	0.2542	0.001969	0.7065	1.206	1.705	20001	100000
																					g[7]	1.543	0.2959	0.002326	0.9645	1.542	2.126	20001	100000
																					g[8]	1.589	0.1546	0.001347	1.286	1.589	1.892	20001	100000
																					g[9]	1.311	0.3253	0.005389	0.6717	1.311	1.947	20001	100000
																					g[10]	1.51	0.6086	0.007474	0.3221	1.505	2.717	20001	100000
																					g[11]	1.618	0.4832	0.005923	0.6753	1.616	2.571	20001	100000
																					g[12]	1.461	0.5952	0.007025	0.2979	1.46	2.638	20001	100000
																					g[13]	1.665	0.2873	0.00517	1.103	1.664	2.228	20001	100000
																					g[14]	1.513	0.4104	0.005095	0.7009	1.516	2.312	20001	100000
																					g[15]	1.593	0.2956	0.005115	1.012	1.592	2.175	20001	100000
																					g[16]	1.573	0.2725	0.00399	1.038	1.572	2.109	20001	100000
																					g[17]	1.702	0.29	0.005129	1.135	1.7	2.274	20001	100000
																					g[18]	1.804	0.2479	0.00517	1.324	1.803	2.291	20001	100000
																					g[19]	1.742	0.2703	0.005138	1.216	1.741	2.27	20001	100000
																					g[20]	1.549	0.5047	0.00524	0.5525	1.55	2.538	20001	100000
																					g[21]	1.943	0.3449	0.004268	1.27	1.942	2.618	20001	100000
																					g[22]	1.335	0.2705	0.004687	0.802	1.335	1.868	20001	100000
																					g[23]	2.314	0.2697	0.004175	1.785	2.315	2.841	20001	100000
																					g[24]	1.506	0.2242	0.002621	1.067	1.505	1.946	20001	100000
																					g[25]	1.597	0.4597	0.00378	0.6924	1.597	2.499	20001	100000
																					g[26]	0.474	0.4278	0.00392	-0.3708	0.4767	1.308	20001	100000
																					g[27]	0.7156	0.3947	0.004223	-0.05701	0.7131	1.493	20001	100000
																					g[28]	0.7889	0.3643	0.003045	0.07049	0.7889	1.503	20001	100000
																					g[29]	1.127	0.287	0.002291	0.5619	1.127	1.688	20001	100000
																					g[30]	1.55	0.1673	0.002332	1.225	1.549	1.882	20001	100000
																					g[31]	1.453	0.2043	0.003	1.054	1.454	1.857	20001	100000
																					g[32]	1.994	0.3613	0.003182	1.288	1.993	2.709	20001	100000
																					g[33]	1.762	0.2192	0.001949	1.335	1.763	2.196	20001	100000
																					g[34]	1.855	0.368	0.002598	1.133	1.856	2.574	20001	100000
																					g[35]	2.154	0.273	0.0033	1.619	2.154	2.688	20001	100000
																					g[36]	2.827	0.2675	0.002771	2.303	2.827	3.356	20001	100000
																					g[37]	1.73	0.3495	0.003737	1.044	1.729	2.421	20001	100000
																					g[38]	2.327	0.4976	0.00494	1.349	2.327	3.308	20001	100000
																					g[39]	2.455	0.528	0.00592	1.432	2.45	3.506	20001	100000
																					g[40]	2.234	0.4506	0.004717	1.34	2.235	3.113	20001	100000
																					g[41]	3.055	0.3858	0.004654	2.302	3.053	3.816	20001	100000
																					gCal[2]	0.984	0.2684	0.005678	0.4798	0.9772	1.532	20001	100000
																					gCal[3]	1.32	0.3095	0.003849	0.7341	1.311	1.952	20001	100000
																					gCal[4]	0.7459	0.7692	0.008222	-0.758	0.7413	2.272	20001	100000
																					gCal[5]	1.76	0.2904	0.002525	1.217	1.75	2.357	20001	100000
																					gCal[6]	1.393	0.3163	0.002591	0.7952	1.385	2.038	20001	100000
																					gCal[7]	1.783	0.3691	0.003068	1.086	1.772	2.538	20001	100000
																					gCal[8]	1.836	0.2282	0.002163	1.411	1.828	2.306	20001	100000
																					gCal[9]	1.516	0.3977	0.00623	0.7605	1.506	2.319	20001	100000
																					gCal[10]	1.745	0.7207	0.008691	0.3679	1.729	3.206	20001	100000
																					gCal[11]	1.87	0.5823	0.006942	0.7685	1.856	3.06	20001	100000
																					gCal[12]	1.689	0.705	0.008176	0.3395	1.674	3.117	20001	100000
																					gCal[13]	1.924	0.3704	0.006049	1.236	1.912	2.688	20001	100000
																					gCal[14]	1.748	0.4978	0.005956	0.7911	1.74	2.759	20001	100000
																					gCal[15]	1.84	0.3751	0.005971	1.136	1.83	2.61	20001	100000
																					gCal[16]	1.817	0.3466	0.004665	1.166	1.807	2.532	20001	100000
																					gCal[17]	1.967	0.3755	0.006057	1.27	1.954	2.742	20001	100000
																					gCal[18]	2.085	0.3344	0.006059	1.464	2.074	2.777	20001	100000
																					gCal[19]	2.013	0.3525	0.006022	1.354	2.001	2.737	20001	100000
																					gCal[20]	1.79	0.6038	0.006155	0.6324	1.777	3.012	20001	100000
																					gCal[21]	2.245	0.4408	0.005238	1.422	2.23	3.15	20001	100000
																					gCal[22]	1.542	0.3372	0.005484	0.9028	1.534	2.228	20001	100000
																					gCal[23]	2.674	0.3818	0.00516	1.965	2.66	3.465	20001	100000
																					gCal[24]	1.739	0.2882	0.003155	1.202	1.729	2.331	20001	100000
																					gCal[25]	1.844	0.5494	0.004499	0.7904	1.835	2.952	20001	100000
																					gCal[26]	0.5464	0.4969	0.004516	-0.4308	0.5461	1.529	20001	100000
																					gCal[27]	0.8267	0.4621	0.004847	-0.06566	0.8184	1.757	20001	100000
																					gCal[28]	0.9106	0.4268	0.003505	0.08147	0.9061	1.767	20001	100000
																					gCal[29]	1.301	0.3464	0.00275	0.6411	1.292	2.003	20001	100000
																					gCal[30]	1.791	0.2382	0.002905	1.353	1.782	2.286	20001	100000
																					gCal[31]	1.68	0.2743	0.003599	1.169	1.669	2.247	20001	100000
																					gCal[32]	2.303	0.4503	0.003945	1.457	2.29	3.227	20001	100000
																					gCal[33]	2.034	0.2878	0.002516	1.494	2.025	2.623	20001	100000
																					gCal[34]	2.144	0.4619	0.003526	1.272	2.131	3.081	20001	100000
																					gCal[35]	2.489	0.374	0.004193	1.786	2.477	3.254	20001	100000
																					gCal[36]	3.264	0.3818	0.003771	2.549	3.251	4.044	20001	100000
																					gCal[37]	1.999	0.4353	0.004477	1.182	1.986	2.897	20001	100000
																					gCal[38]	2.689	0.6166	0.00605	1.521	2.673	3.938	20001	100000
																					gCal[39]	2.836	0.6519	0.007168	1.616	2.81	4.179	20001	100000
																					gCal[40]	2.581	0.5616	0.005737	1.517	2.568	3.727	20001	100000
																					gCal[41]	3.527	0.5079	0.005618	2.574	3.512	4.568	20001	100000
																					orCal[1,2]	2.774	0.7739	0.016	1.616	2.657	4.627	20001	100000
																					orCal[1,3]	3.932	1.286	0.0156	2.084	3.71	7.044	20001	100000
																					orCal[1,4]	2.844	2.641	0.02516	0.4686	2.099	9.7	20001	100000
																					orCal[1,5]	6.066	1.859	0.01599	3.377	5.755	10.56	20001	100000
																					orCal[1,6]	4.24	1.42	0.01136	2.215	3.993	7.676	20001	100000
																					orCal[1,7]	6.376	2.54	0.02089	2.962	5.88	12.65	20001	100000
																					orCal[1,8]	6.44	1.53	0.01445	4.101	6.222	10.04	20001	100000
																					orCal[1,9]	4.934	2.12	0.03137	2.139	4.509	10.16	20001	100000
																					orCal[1,10]	7.495	6.682	0.06854	1.445	5.637	24.67	20001	100000
																					orCal[1,11]	7.731	5.285	0.05594	2.157	6.397	21.33	20001	100000
																					orCal[1,12]	6.995	5.964	0.06251	1.404	5.336	22.57	20001	100000
																					orCal[1,13]	7.351	2.948	0.04576	3.442	6.767	14.7	20001	100000
																					orCal[1,14]	6.52	3.613	0.04089	2.206	5.696	15.78	20001	100000
																					orCal[1,15]	6.771	2.752	0.04164	3.115	6.236	13.6	20001	100000
																					orCal[1,16]	6.546	2.435	0.03188	3.21	6.09	12.57	20001	100000
																					orCal[1,17]	7.689	3.155	0.04833	3.56	7.06	15.52	20001	100000
																					orCal[1,18]	8.518	3.052	0.05328	4.325	7.955	16.06	20001	100000
																					orCal[1,19]	7.974	3.021	0.04955	3.873	7.394	15.44	20001	100000
																					orCal[1,20]	7.224	5.169	0.04907	1.882	5.912	20.32	20001	100000
																					orCal[1,21]	10.44	5.082	0.05788	4.146	9.303	23.33	20001	100000
																					orCal[1,22]	4.953	1.77	0.02761	2.466	4.637	9.282	20001	100000
																					orCal[1,23]	15.63	6.511	0.0851	7.134	14.3	31.98	20001	100000
																					orCal[1,24]	5.937	1.804	0.01946	3.327	5.634	10.28	20001	100000
																					orCal[1,25]	7.374	4.575	0.03488	2.204	6.268	19.14	20001	100000
																					orCal[1,26]	1.954	1.04	0.008984	0.65	1.726	4.614	20001	100000
																					orCal[1,27]	2.547	1.274	0.01286	0.9365	2.267	5.795	20001	100000
																					orCal[1,28]	2.726	1.251	0.009938	1.085	2.475	5.853	20001	100000
																					orCal[1,29]	3.904	1.431	0.01137	1.899	3.642	7.409	20001	100000
																					orCal[1,30]	6.17	1.541	0.0187	3.868	5.94	9.837	20001	100000
																					orCal[1,31]	5.574	1.613	0.02073	3.219	5.307	9.458	20001	100000
																					orCal[1,32]	11.11	5.572	0.04693	4.293	9.878	25.2	20001	100000
																					orCal[1,33]	7.975	2.423	0.02117	4.454	7.573	13.78	20001	100000
																					orCal[1,34]	9.521	4.877	0.03693	3.566	8.426	21.78	20001	100000
																					orCal[1,35]	12.94	5.193	0.05591	5.965	11.91	25.89	20001	100000
																					orCal[1,36]	28.18	11.69	0.1138	12.79	25.82	57.08	20001	100000
																					orCal[1,37]	8.135	3.926	0.03874	3.259	7.287	18.12	20001	100000
																					orCal[1,38]	17.92	13.22	0.1198	4.577	14.49	51.34	20001	100000
																					orCal[1,39]	21.33	17.46	0.168	5.033	16.62	65.3	20001	100000
																					orCal[1,40]	15.54	9.989	0.0941	4.558	13.04	41.56	20001	100000
																					orCal[1,41]	38.88	22.4	0.2306	13.12	33.53	96.34	20001	100000
																					orCal[2,3]	1.469	0.472	0.005543	0.7654	1.398	2.586	20001	100000
																					orCal[2,4]	1.068	0.9886	0.009444	0.1676	0.7913	3.649	20001	100000
																					orCal[2,5]	2.303	0.8244	0.01225	1.125	2.162	4.301	20001	100000
																					orCal[2,6]	1.619	0.6459	0.009167	0.7218	1.5	3.203	20001	100000
																					orCal[2,7]	2.427	1.08	0.0143	0.9928	2.215	5.121	20001	100000
																					orCal[2,8]	2.451	0.754	0.01307	1.325	2.338	4.25	20001	100000
																					orCal[2,9]	1.771	0.5166	0.002785	0.9893	1.695	2.993	20001	100000
																					orCal[2,10]	2.682	2.142	0.016	0.6018	2.124	8.103	20001	100000
																					orCal[2,11]	2.766	1.565	0.009953	0.9227	2.407	6.778	20001	100000
																					orCal[2,12]	2.497	1.843	0.01393	0.5803	2.016	7.298	20001	100000
																					orCal[2,13]	2.632	0.6355	0.003584	1.655	2.544	4.123	20001	100000
																					orCal[2,14]	2.368	1.114	0.007976	0.903	2.144	5.152	20001	100000
																					orCal[2,15]	2.427	0.6134	0.003274	1.48	2.342	3.87	20001	100000
																					orCal[2,16]	2.392	0.6864	0.005376	1.351	2.293	4.006	20001	100000
																					orCal[2,17]	2.75	0.6793	0.004209	1.711	2.653	4.351	20001	100000
																					orCal[2,18]	3.048	0.5095	0.003744	2.224	2.988	4.209	20001	100000
																					orCal[2,19]	2.855	0.5914	0.003685	1.912	2.782	4.216	20001	100000
																					orCal[2,20]	2.645	1.715	0.01383	0.7321	2.233	6.972	20001	100000
																					orCal[2,21]	3.816	1.598	0.01453	1.669	3.495	7.782	20001	100000
																					orCal[2,22]	1.794	0.4217	0.002857	1.124	1.74	2.766	20001	100000
																					orCal[2,23]	5.665	1.762	0.0169	3.133	5.365	9.981	20001	100000
																					orCal[2,24]	2.243	0.7643	0.0112	1.145	2.115	4.072	20001	100000
																					orCal[2,25]	2.778	1.768	0.01697	0.79	2.347	7.279	20001	100000
																					orCal[2,26]	0.7397	0.4123	0.004147	0.2263	0.6484	1.782	20001	100000
																					orCal[2,27]	0.9594	0.4927	0.005291	0.331	0.8543	2.195	20001	100000
																					orCal[2,28]	1.036	0.5169	0.005797	0.3698	0.9297	2.324	20001	100000
																					orCal[2,29]	1.485	0.616	0.007906	0.637	1.371	2.996	20001	100000
																					orCal[2,30]	2.315	0.6104	0.009358	1.383	2.23	3.752	20001	100000
																					orCal[2,31]	2.072	0.547	0.007186	1.231	1.994	3.361	20001	100000
																					orCal[2,32]	4.137	2.018	0.01834	1.598	3.703	9.225	20001	100000
																					orCal[2,33]	3.021	1.054	0.01556	1.513	2.839	5.591	20001	100000
																					orCal[2,34]	3.612	1.96	0.02308	1.227	3.174	8.598	20001	100000
																					orCal[2,35]	4.791	1.779	0.02063	2.327	4.458	9.155	20001	100000
																					orCal[2,36]	10.48	4.176	0.05165	4.875	9.686	20.87	20001	100000
																					orCal[2,37]	2.991	1.283	0.009855	1.279	2.739	6.183	20001	100000
																					orCal[2,38]	6.512	4.293	0.03016	1.82	5.442	17.43	20001	100000
																					orCal[2,39]	7.655	5.47	0.03811	2.079	6.262	21.34	20001	100000
																					orCal[2,40]	5.665	3.284	0.02433	1.818	4.892	14.01	20001	100000
																					orCal[2,41]	14.07	6.889	0.05213	5.494	12.57	31.27	20001	100000
																					orCal[3,4]	0.7711	0.731	0.006556	0.1176	0.565	2.659	20001	100000
																					orCal[3,5]	1.659	0.6398	0.005988	0.7644	1.548	3.223	20001	100000
																					orCal[3,6]	1.167	0.4944	0.004642	0.4866	1.076	2.363	20001	100000
																					orCal[3,7]	1.75	0.82	0.007509	0.6757	1.582	3.793	20001	100000
																					orCal[3,8]	1.767	0.5994	0.006251	0.8931	1.669	3.201	20001	100000
																					orCal[3,9]	1.326	0.5847	0.005785	0.54	1.211	2.765	20001	100000
																					orCal[3,10]	2.001	1.776	0.01488	0.374	1.52	6.512	20001	100000
																					orCal[3,11]	2.068	1.388	0.01097	0.5544	1.717	5.643	20001	100000
																					orCal[3,12]	1.869	1.575	0.01356	0.3587	1.441	5.892	20001	100000
																					orCal[3,13]	1.968	0.7941	0.007839	0.877	1.821	3.929	20001	100000
																					orCal[3,14]	1.753	0.9833	0.007949	0.5596	1.535	4.248	20001	100000
																					orCal[3,15]	1.815	0.7483	0.007241	0.7915	1.676	3.643	20001	100000
																					orCal[3,16]	1.761	0.6873	0.005182	0.8006	1.639	3.423	20001	100000
																					orCal[3,17]	2.058	0.8462	0.008326	0.9141	1.897	4.132	20001	100000
																					orCal[3,18]	2.28	0.8244	0.00914	1.111	2.138	4.286	20001	100000
																					orCal[3,19]	2.136	0.82	0.008509	0.9917	1.99	4.138	20001	100000
																					orCal[3,20]	1.933	1.338	0.009871	0.479	1.597	5.38	20001	100000
																					orCal[3,21]	2.799	1.375	0.01084	1.049	2.507	6.262	20001	100000
																					orCal[3,22]	1.333	0.5048	0.00468	0.6163	1.245	2.56	20001	100000
																					orCal[3,23]	4.142	1.604	0.0134	1.939	3.832	8.087	20001	100000
																					orCal[3,24]	1.606	0.5556	0.005116	0.7994	1.514	2.938	20001	100000
																					orCal[3,25]	1.988	1.267	0.008922	0.5529	1.682	5.251	20001	100000
																					orCal[3,26]	0.5367	0.3167	0.002481	0.1505	0.4648	1.338	20001	100000
																					orCal[3,27]	0.6928	0.3745	0.003202	0.2246	0.6106	1.637	20001	100000
																					orCal[3,28]	0.7499	0.3976	0.00316	0.2472	0.6654	1.747	20001	100000
																					orCal[3,29]	1.062	0.4408	0.00392	0.4473	0.9815	2.14	20001	100000
																					orCal[3,30]	1.661	0.4684	0.003857	0.9459	1.594	2.758	20001	100000
																					orCal[3,31]	1.497	0.4586	0.003404	0.8076	1.428	2.586	20001	100000
																					orCal[3,32]	2.914	1.299	0.007617	1.207	2.656	6.135	20001	100000
																					orCal[3,33]	2.173	0.799	0.007208	1.03	2.036	4.125	20001	100000
																					orCal[3,34]	2.606	1.476	0.01257	0.8417	2.261	6.348	20001	100000
																					orCal[3,35]	3.493	1.511	0.01302	1.49	3.202	7.225	20001	100000
																					orCal[3,36]	7.607	3.375	0.02837	3.211	6.904	16.03	20001	100000
																					orCal[3,37]	2.183	1.069	0.00672	0.828	1.959	4.853	20001	100000
																					orCal[3,38]	4.773	3.444	0.02391	1.193	3.894	13.51	20001	100000
																					orCal[3,39]	5.676	4.576	0.0344	1.323	4.47	17.15	20001	100000
																					orCal[3,40]	4.154	2.656	0.01878	1.177	3.496	10.91	20001	100000
																					orCal[3,41]	10.3	5.682	0.04068	3.538	8.99	24.75	20001	100000
																					orCal[4,5]	3.814	3.775	0.03525	0.5846	2.733	13.49	20001	100000
																					orCal[4,6]	2.681	2.749	0.0254	0.3872	1.905	9.663	20001	100000
																					orCal[4,7]	4.02	4.205	0.03865	0.5602	2.799	14.85	20001	100000
																					orCal[4,8]	4.062	3.901	0.03765	0.6526	2.95	14.15	20001	100000
																					orCal[4,9]	3.062	3.168	0.02942	0.4321	2.141	11.26	20001	100000
																					orCal[4,10]	4.636	6.675	0.05599	0.3727	2.693	20.84	20001	100000
																					orCal[4,11]	4.813	6.204	0.05038	0.4978	3.056	19.75	20001	100000
																					orCal[4,12]	4.333	6.262	0.05312	0.3634	2.54	19.44	20001	100000
																					orCal[4,13]	4.565	4.704	0.04471	0.6739	3.21	16.66	20001	100000
																					orCal[4,14]	4.05	4.66	0.03992	0.4849	2.717	15.64	20001	100000
																					orCal[4,15]	4.201	4.283	0.04	0.6113	2.951	15.3	20001	100000
																					orCal[4,16]	4.065	4.031	0.03635	0.6053	2.897	14.63	20001	100000
																					orCal[4,17]	4.77	4.915	0.04548	0.6975	3.349	17.32	20001	100000
																					orCal[4,18]	5.282	5.236	0.05092	0.8113	3.768	18.83	20001	100000
																					orCal[4,19]	4.949	4.973	0.04743	0.7435	3.512	17.84	20001	100000
																					orCal[4,20]	4.448	5.659	0.04578	0.4541	2.826	18.02	20001	100000
																					orCal[4,21]	6.457	6.993	0.06144	0.8743	4.424	24.46	20001	100000
																					orCal[4,22]	3.075	3.035	0.02795	0.4655	2.204	11.02	20001	100000
																					orCal[4,23]	9.659	9.977	0.09171	1.447	6.77	35.13	20001	100000
																					orCal[4,24]	3.721	3.657	0.03357	0.5757	2.675	13.18	20001	100000
																					orCal[4,25]	4.613	5.631	0.04659	0.5026	2.973	18.44	20001	100000
																					orCal[4,26]	1.166	1.196	0.009618	0.1542	0.824	4.245	20001	100000
																					orCal[4,27]	1.312	0.8994	0.007133	0.3233	1.082	3.672	20001	100000
																					orCal[4,28]	1.648	1.644	0.0139	0.2357	1.18	5.894	20001	100000
																					orCal[4,29]	2.454	2.48	0.02217	0.3478	1.734	8.965	20001	100000
																					orCal[4,30]	3.835	3.578	0.03302	0.6443	2.819	13.16	20001	100000
																					orCal[4,31]	3.429	3.19	0.02909	0.5725	2.518	11.78	20001	100000
																					orCal[4,32]	6.887	7.489	0.06197	0.905	4.702	26	20001	100000
																					orCal[4,33]	4.992	4.885	0.0441	0.7751	3.598	17.54	20001	100000
																					orCal[4,34]	6.004	6.969	0.06218	0.7391	4.004	23.4	20001	100000
																					orCal[4,35]	8.013	8.249	0.07331	1.189	5.643	29.3	20001	100000
																					orCal[4,36]	17.67	18.7	0.1682	2.532	12.19	65.97	20001	100000
																					orCal[4,37]	5.062	5.521	0.04648	0.6816	3.461	19.2	20001	100000
																					orCal[4,38]	11.06	14.38	0.1149	1.118	6.897	46.69	20001	100000
																					orCal[4,39]	13.2	18.04	0.1414	1.234	7.967	57.33	20001	100000
																					orCal[4,40]	9.605	11.78	0.09359	1.081	6.199	38.77	20001	100000
																					orCal[4,41]	24	28.05	0.2357	3.001	15.91	94.45	20001	100000
																					orCal[5,6]	0.7353	0.2595	0.00158	0.3514	0.6941	1.349	20001	100000
																					orCal[5,7]	1.093	0.4118	0.00258	0.5	1.023	2.086	20001	100000
																					orCal[5,8]	1.115	0.2872	0.001642	0.6562	1.079	1.777	20001	100000
																					orCal[5,9]	0.8613	0.3942	0.004817	0.3309	0.7845	1.839	20001	100000
																					orCal[5,10]	1.301	1.165	0.01097	0.2339	0.9796	4.322	20001	100000
																					orCal[5,11]	1.341	0.9115	0.008434	0.3461	1.114	3.699	20001	100000
																					orCal[5,12]	1.212	1.024	0.009807	0.2257	0.9282	3.901	20001	100000
																					orCal[5,13]	1.277	0.5365	0.006745	0.5406	1.176	2.592	20001	100000
																					orCal[5,14]	1.135	0.6407	0.006166	0.3493	0.9905	2.764	20001	100000
																					orCal[5,15]	1.178	0.5047	0.006194	0.4913	1.083	2.422	20001	100000
																					orCal[5,16]	1.14	0.4564	0.004612	0.498	1.058	2.246	20001	100000
																					orCal[5,17]	1.335	0.5675	0.007019	0.5626	1.226	2.73	20001	100000
																					orCal[5,18]	1.479	0.5589	0.00784	0.6869	1.38	2.838	20001	100000
																					orCal[5,19]	1.385	0.5545	0.007267	0.6096	1.287	2.74	20001	100000
																					orCal[5,20]	1.255	0.8919	0.007489	0.2989	1.03	3.539	20001	100000
																					orCal[5,21]	1.809	0.8931	0.008232	0.6655	1.619	4.074	20001	100000
																					orCal[5,22]	0.8653	0.3425	0.004082	0.3768	0.8052	1.7	20001	100000
																					orCal[5,23]	2.695	1.117	0.01162	1.182	2.482	5.464	20001	100000
																					orCal[5,24]	1.039	0.3708	0.003057	0.4959	0.9794	1.925	20001	100000
																					orCal[5,25]	1.286	0.8219	0.005671	0.3474	1.09	3.388	20001	100000
																					orCal[5,26]	0.3464	0.2033	0.001585	0.09586	0.2997	0.8654	20001	100000
																					orCal[5,27]	0.4483	0.2442	0.002151	0.1416	0.3957	1.065	20001	100000
																					orCal[5,28]	0.4817	0.248	0.001782	0.1598	0.4313	1.103	20001	100000
																					orCal[5,29]	0.6879	0.2937	0.002022	0.2775	0.6347	1.404	20001	100000
																					orCal[5,30]	1.073	0.3072	0.00236	0.5952	1.031	1.792	20001	100000
																					orCal[5,31]	0.9724	0.3231	0.002916	0.4874	0.9233	1.743	20001	100000
																					orCal[5,32]	1.923	0.9697	0.006231	0.6883	1.717	4.366	20001	100000
																					orCal[5,33]	1.395	0.4952	0.003272	0.6705	1.315	2.573	20001	100000
																					orCal[5,34]	1.661	0.8887	0.005904	0.559	1.465	3.911	20001	100000
																					orCal[5,35]	2.244	0.941	0.008044	0.9593	2.066	4.564	20001	100000
																					orCal[5,36]	4.873	2.062	0.01569	2.109	4.465	9.956	20001	100000
																					orCal[5,37]	1.411	0.6947	0.005414	0.5223	1.265	3.156	20001	100000
																					orCal[5,38]	3.083	2.215	0.01743	0.7532	2.522	8.724	20001	100000
																					orCal[5,39]	3.664	2.924	0.02506	0.8297	2.901	10.99	20001	100000
																					orCal[5,40]	2.681	1.704	0.01364	0.7426	2.269	7.04	20001	100000
																					orCal[5,41]	6.67	3.725	0.03206	2.213	5.802	16.23	20001	100000
																					orCal[6,7]	1.609	0.7036	0.004499	0.6501	1.477	3.332	20001	100000
																					orCal[6,8]	1.615	0.4471	0.002704	0.9189	1.555	2.661	20001	100000
																					orCal[6,9]	1.261	0.6291	0.007665	0.4483	1.131	2.832	20001	100000
																					orCal[6,10]	1.906	1.76	0.01686	0.3239	1.412	6.466	20001	100000
																					orCal[6,11]	1.966	1.416	0.01339	0.4739	1.604	5.615	20001	100000
																					orCal[6,12]	1.777	1.564	0.01539	0.3133	1.339	5.873	20001	100000
																					orCal[6,13]	1.871	0.8727	0.01105	0.7277	1.695	4.055	20001	100000
																					orCal[6,14]	1.662	1.007	0.009974	0.4777	1.429	4.213	20001	100000
																					orCal[6,15]	1.725	0.8137	0.009992	0.6553	1.56	3.774	20001	100000
																					orCal[6,16]	1.671	0.7504	0.007855	0.6674	1.525	3.539	20001	100000
																					orCal[6,17]	1.956	0.9237	0.01144	0.7552	1.764	4.249	20001	100000
																					orCal[6,18]	2.167	0.9267	0.01268	0.9106	1.99	4.456	20001	100000
																					orCal[6,19]	2.03	0.9079	0.01181	0.8175	1.854	4.276	20001	100000
																					orCal[6,20]	1.835	1.36	0.01173	0.4163	1.487	5.347	20001	100000
																					orCal[6,21]	2.649	1.414	0.01357	0.9018	2.332	6.281	20001	100000
																					orCal[6,22]	1.267	0.5594	0.006712	0.5099	1.161	2.655	20001	100000
																					orCal[6,23]	3.954	1.842	0.01959	1.577	3.57	8.561	20001	100000
																					orCal[6,24]	1.52	0.6117	0.005242	0.6668	1.41	3.027	20001	100000
																					orCal[6,25]	1.881	1.265	0.008908	0.4795	1.568	5.124	20001	100000
																					orCal[6,26]	0.5048	0.31	0.00245	0.1343	0.4328	1.3	20001	100000
																					orCal[6,27]	0.6549	0.3783	0.003432	0.1949	0.5681	1.621	20001	100000
																					orCal[6,28]	0.7025	0.3827	0.002828	0.2214	0.6203	1.673	20001	100000
																					orCal[6,29]	1.004	0.4614	0.003258	0.3806	0.9146	2.151	20001	100000
																					orCal[6,30]	1.575	0.5536	0.004762	0.7695	1.485	2.913	20001	100000
																					orCal[6,31]	1.421	0.5352	0.005025	0.6596	1.329	2.724	20001	100000
																					orCal[6,32]	2.824	1.568	0.0113	0.9336	2.468	6.81	20001	100000
																					orCal[6,33]	2.04	0.8126	0.005753	0.9016	1.895	4.028	20001	100000
																					orCal[6,34]	2.427	1.388	0.00939	0.7732	2.108	5.942	20001	100000
																					orCal[6,35]	3.29	1.536	0.01343	1.289	2.976	7.109	20001	100000
																					orCal[6,36]	7.146	3.368	0.02702	2.819	6.44	15.63	20001	100000
																					orCal[6,37]	2.071	1.117	0.009466	0.703	1.823	4.916	20001	100000
																					orCal[6,38]	4.527	3.435	0.02816	1.038	3.627	13.41	20001	100000
																					orCal[6,39]	5.381	4.538	0.0396	1.147	4.17	16.8	20001	100000
																					orCal[6,40]	3.939	2.687	0.02226	1.016	3.266	10.95	20001	100000
																					orCal[6,41]	9.795	5.907	0.0532	3.006	8.365	25.1	20001	100000
																					orCal[7,8]	1.113	0.3775	0.002303	0.5516	1.055	2.011	20001	100000
																					orCal[7,9]	0.8664	0.462	0.00534	0.2854	0.7674	2.028	20001	100000
																					orCal[7,10]	1.306	1.223	0.01147	0.2122	0.958	4.505	20001	100000
																					orCal[7,11]	1.349	1.002	0.009095	0.3085	1.087	3.96	20001	100000
																					orCal[7,12]	1.219	1.1	0.01041	0.2057	0.9091	4.124	20001	100000
																					orCal[7,13]	1.285	0.6451	0.007573	0.4627	1.15	2.905	20001	100000
																					orCal[7,14]	1.14	0.7197	0.006752	0.3084	0.9671	3.002	20001	100000
																					orCal[7,15]	1.184	0.5975	0.006929	0.4173	1.06	2.668	20001	100000
																					orCal[7,16]	1.147	0.5519	0.005405	0.4251	1.036	2.52	20001	100000
																					orCal[7,17]	1.343	0.6771	0.007869	0.4857	1.2	3.047	20001	100000
																					orCal[7,18]	1.487	0.6876	0.008797	0.5791	1.349	3.199	20001	100000
																					orCal[7,19]	1.393	0.6715	0.008226	0.5212	1.254	3.068	20001	100000
																					orCal[7,20]	1.26	0.9769	0.00815	0.2661	1.008	3.741	20001	100000
																					orCal[7,21]	1.819	1.027	0.009405	0.5771	1.584	4.453	20001	100000
																					orCal[7,22]	0.8697	0.411	0.004668	0.3222	0.7886	1.897	20001	100000
																					orCal[7,23]	2.71	1.337	0.01347	1.006	2.425	6.063	20001	100000
																					orCal[7,24]	1.045	0.4602	0.003864	0.4177	0.9567	2.171	20001	100000
																					orCal[7,25]	1.292	0.901	0.006473	0.3087	1.067	3.639	20001	100000
																					orCal[7,26]	0.3475	0.224	0.001707	0.08563	0.2942	0.9266	20001	100000
																					orCal[7,27]	0.4506	0.2739	0.002343	0.1238	0.3867	1.152	20001	100000
																					orCal[7,28]	0.4835	0.2795	0.002003	0.141	0.4205	1.198	20001	100000
																					orCal[7,29]	0.6909	0.3458	0.002528	0.2396	0.6214	1.563	20001	100000
																					orCal[7,30]	1.082	0.4246	0.003464	0.4817	1.008	2.109	20001	100000
																					orCal[7,31]	0.9764	0.4059	0.003616	0.4103	0.9033	1.972	20001	100000
																					orCal[7,32]	1.938	1.126	0.007857	0.5983	1.679	4.816	20001	100000
																					orCal[7,33]	1.402	0.6119	0.004419	0.5675	1.286	2.907	20001	100000
																					orCal[7,34]	1.668	1.01	0.00713	0.4943	1.43	4.24	20001	100000
																					orCal[7,35]	2.255	1.115	0.009444	0.8217	2.022	5.079	20001	100000
																					orCal[7,36]	4.902	2.469	0.01838	1.8	4.377	11.04	20001	100000
																					orCal[7,37]	1.421	0.8046	0.006594	0.4498	1.239	3.475	20001	100000
																					orCal[7,38]	3.103	2.426	0.01942	0.6777	2.458	9.409	20001	100000
																					orCal[7,39]	3.688	3.221	0.02739	0.7477	2.833	11.63	20001	100000
																					orCal[7,40]	2.696	1.886	0.01531	0.6652	2.213	7.59	20001	100000
																					orCal[7,41]	6.706	4.198	0.03644	1.944	5.67	17.57	20001	100000
																					orCal[8,9]	0.7863	0.3284	0.004465	0.3274	0.7264	1.589	20001	100000
																					orCal[8,10]	1.186	1.009	0.00998	0.2243	0.9085	3.808	20001	100000
																					orCal[8,11]	1.224	0.7919	0.007757	0.3347	1.032	3.254	20001	100000
																					orCal[8,12]	1.106	0.8984	0.008977	0.2173	0.8618	3.47	20001	100000
																					orCal[8,13]	1.166	0.4397	0.006312	0.5421	1.09	2.231	20001	100000
																					orCal[8,14]	1.036	0.5489	0.005692	0.3426	0.9183	2.42	20001	100000
																					orCal[8,15]	1.075	0.4131	0.005754	0.4869	1.003	2.076	20001	100000
																					orCal[8,16]	1.042	0.3736	0.00431	0.4962	0.981	1.941	20001	100000
																					orCal[8,17]	1.219	0.4657	0.006559	0.5609	1.136	2.355	20001	100000
																					orCal[8,18]	1.35	0.4461	0.007283	0.6886	1.277	2.421	20001	100000
																					orCal[8,19]	1.265	0.4494	0.006777	0.6142	1.191	2.348	20001	100000
																					orCal[8,20]	1.144	0.7694	0.006806	0.2912	0.9545	3.1	20001	100000
																					orCal[8,21]	1.649	0.7475	0.007606	0.6595	1.502	3.512	20001	100000
																					orCal[8,22]	0.7903	0.2782	0.003799	0.3778	0.7469	1.459	20001	100000
																					orCal[8,23]	2.458	0.9027	0.01061	1.185	2.296	4.663	20001	100000
																					orCal[8,24]	0.9493	0.2925	0.002699	0.4995	0.9078	1.637	20001	100000
																					orCal[8,25]	1.174	0.7075	0.00503	0.3384	1.009	2.982	20001	100000
																					orCal[8,26]	0.3161	0.1749	0.001412	0.09336	0.2787	0.7586	20001	100000
																					orCal[8,27]	0.4091	0.2075	0.001971	0.1385	0.3662	0.9304	20001	100000
																					orCal[8,28]	0.4395	0.2092	0.001548	0.1573	0.3989	0.9578	20001	100000
																					orCal[8,29]	0.6275	0.2395	0.001741	0.2761	0.5897	1.2	20001	100000
																					orCal[8,30]	0.9829	0.2373	0.002207	0.6	0.9541	1.53	20001	100000
																					orCal[8,31]	0.8854	0.2378	0.002542	0.5079	0.8558	1.435	20001	100000
																					orCal[8,32]	1.759	0.832	0.005699	0.673	1.589	3.847	20001	100000
																					orCal[8,33]	1.274	0.3875	0.002691	0.678	1.219	2.188	20001	100000
																					orCal[8,34]	1.514	0.749	0.005099	0.5549	1.359	3.389	20001	100000
																					orCal[8,35]	2.048	0.7648	0.007043	0.9605	1.915	3.919	20001	100000
																					orCal[8,36]	4.446	1.678	0.01351	2.112	4.148	8.563	20001	100000
																					orCal[8,37]	1.29	0.5889	0.005088	0.5091	1.172	2.763	20001	100000
																					orCal[8,38]	2.812	1.917	0.016	0.7364	2.33	7.759	20001	100000
																					orCal[8,39]	3.343	2.565	0.02287	0.8107	2.685	9.706	20001	100000
																					orCal[8,40]	2.448	1.476	0.01247	0.7254	2.097	6.202	20001	100000
																					orCal[8,41]	6.081	3.159	0.02937	2.187	5.377	14.06	20001	100000
																					orCal[9,10]	1.587	1.302	0.008835	0.3408	1.247	4.879	20001	100000
																					orCal[9,11]	1.651	0.9953	0.005431	0.5053	1.415	4.196	20001	100000
																					orCal[9,12]	1.521	1.232	0.008829	0.3001	1.19	4.697	20001	100000
																					orCal[9,13]	1.603	0.5943	0.003033	0.7553	1.502	3.056	20001	100000
																					orCal[9,14]	1.442	0.8064	0.005357	0.4563	1.262	3.467	20001	100000
																					orCal[9,15]	1.477	0.558	0.002701	0.6834	1.382	2.829	20001	100000
																					orCal[9,16]	1.459	0.5931	0.004218	0.6306	1.353	2.923	20001	100000
																					orCal[9,17]	1.675	0.6287	0.003282	0.7875	1.563	3.203	20001	100000
																					orCal[9,18]	1.849	0.5759	0.002951	0.9867	1.762	3.22	20001	100000
																					orCal[9,19]	1.738	0.6024	0.003069	0.8584	1.64	3.189	20001	100000
																					orCal[9,20]	1.611	1.168	0.008911	0.3777	1.313	4.597	20001	100000
																					orCal[9,21]	2.319	1.182	0.009701	0.8365	2.067	5.314	20001	100000
																					orCal[9,22]	1.094	0.4054	0.002356	0.5065	1.027	2.068	20001	100000
																					orCal[9,23]	3.443	1.445	0.01144	1.506	3.164	7.011	20001	100000
																					orCal[9,24]	1.369	0.6208	0.007681	0.55	1.248	2.917	20001	100000
																					orCal[9,25]	1.694	1.211	0.01127	0.4066	1.386	4.812	20001	100000
																					orCal[9,26]	0.4528	0.2922	0.00279	0.1137	0.3818	1.205	20001	100000
																					orCal[9,27]	0.586	0.3521	0.00351	0.1654	0.504	1.488	20001	100000
																					orCal[9,28]	0.6336	0.3732	0.003893	0.1828	0.5479	1.589	20001	100000
																					orCal[9,29]	0.9062	0.4646	0.005302	0.3087	0.8093	2.08	20001	100000
																					orCal[9,30]	1.412	0.5541	0.006595	0.6385	1.312	2.767	20001	100000
																					orCal[9,31]	1.263	0.4922	0.005128	0.57	1.176	2.456	20001	100000
																					orCal[9,32]	2.52	1.445	0.01264	0.7981	2.187	6.192	20001	100000
																					orCal[9,33]	1.842	0.8384	0.01048	0.7318	1.675	3.936	20001	100000
																					orCal[9,34]	2.199	1.373	0.01501	0.6307	1.87	5.725	20001	100000
																					orCal[9,35]	2.913	1.371	0.01378	1.142	2.627	6.366	20001	100000
																					orCal[9,36]	6.373	3.151	0.03421	2.429	5.7	14.28	20001	100000
																					orCal[9,37]	1.821	0.9496	0.007028	0.6344	1.616	4.213	20001	100000
																					orCal[9,38]	3.949	2.859	0.01974	0.9565	3.209	11.29	20001	100000
																					orCal[9,39]	4.633	3.563	0.02275	1.087	3.707	13.67	20001	100000
																					orCal[9,40]	3.444	2.262	0.01606	0.9383	2.889	9.233	20001	100000
																					orCal[9,41]	8.534	4.861	0.03354	2.815	7.416	20.74	20001	100000
																					orCal[10,11]	1.474	1.331	0.008376	0.2755	1.128	4.71	20001	100000
																					orCal[10,12]	1.446	1.758	0.01298	0.1547	0.9455	5.769	20001	100000
																					orCal[10,13]	1.519	1.219	0.00935	0.304	1.2	4.609	20001	100000
																					orCal[10,14]	1.368	1.295	0.01004	0.21	1.007	4.707	20001	100000
# 148 + 4 = 152 indep data points																					orCal[10,15]	1.402	1.141	0.008808	0.2749	1.105	4.292	20001	100000
																					orCal[10,16]	1.382	1.129	0.009225	0.2609	1.083	4.305	20001	100000
																					orCal[10,17]	1.587	1.277	0.009795	0.3156	1.252	4.846	20001	100000
r																					orCal[10,18]	1.756	1.361	0.01051	0.3707	1.408	5.194	20001	100000
y																					orCal[10,19]	1.647	1.297	0.009833	0.3358	1.31	4.926	20001	100000
total																					orCal[10,20]	1.526	1.711	0.01369	0.1842	1.049	5.706	20001	100000
																					orCal[10,21]	2.201	2.027	0.01691	0.3677	1.644	7.298	20001	100000
																					orCal[10,22]	1.036	0.8265	0.006584	0.2035	0.8208	3.138	20001	100000
																					orCal[10,23]	3.262	2.733	0.02249	0.626	2.53	10.24	20001	100000
																					orCal[10,24]	1.297	1.105	0.01121	0.2321	1.001	4.139	20001	100000
																					orCal[10,25]	1.605	1.729	0.01514	0.197	1.106	6.016	20001	100000
																					orCal[10,26]	0.4303	0.4342	0.003967	0.05477	0.3035	1.562	20001	100000
																					orCal[10,27]	0.5562	0.5424	0.005052	0.07762	0.4027	1.945	20001	100000
																					orCal[10,28]	0.6009	0.5752	0.005405	0.08467	0.4381	2.075	20001	100000
																					orCal[10,29]	0.8579	0.7662	0.007561	0.137	0.6488	2.824	20001	100000
																					orCal[10,30]	1.337	1.08	0.01047	0.2586	1.053	4.104	20001	100000
																					orCal[10,31]	1.196	0.968	0.008811	0.2303	0.9396	3.642	20001	100000
																					orCal[10,32]	2.387	2.281	0.01983	0.3645	1.747	8.234	20001	100000
																					orCal[10,33]	1.745	1.503	0.0153	0.3085	1.341	5.606	20001	100000
																					orCal[10,34]	2.085	2.1	0.02057	0.2975	1.488	7.438	20001	100000
																					orCal[10,35]	2.764	2.454	0.02299	0.494	2.099	8.983	20001	100000
																					orCal[10,36]	6.047	5.434	0.05064	1.057	4.553	20	20001	100000
																					orCal[10,37]	1.727	1.587	0.01286	0.2834	1.292	5.753	20001	100000
																					orCal[10,38]	3.758	4.237	0.03137	0.4752	2.559	14.31	20001	100000
																					orCal[10,39]	4.411	5.226	0.03669	0.536	2.959	17.01	20001	100000
																					orCal[10,40]	3.283	3.535	0.02814	0.4466	2.299	11.93	20001	100000
																					orCal[10,41]	8.103	7.951	0.05989	1.281	5.927	27.8	20001	100000
																					orCal[11,12]	1.162	1.142	0.007784	0.1659	0.8365	4.124	20001	100000
																					orCal[11,13]	1.226	0.7331	0.004303	0.3574	1.059	3.079	20001	100000
																					orCal[11,14]	1.103	0.8296	0.005303	0.2374	0.8875	3.236	20001	100000
																					orCal[11,15]	1.13	0.6812	0.003971	0.3249	0.9731	2.839	20001	100000
																					orCal[11,16]	1.115	0.6916	0.00454	0.303	0.9513	2.875	20001	100000
																					orCal[11,17]	1.282	0.7748	0.004576	0.3727	1.102	3.235	20001	100000
																					orCal[11,18]	1.417	0.7956	0.004775	0.4448	1.239	3.397	20001	100000
																					orCal[11,19]	1.33	0.7746	0.004559	0.4002	1.154	3.271	20001	100000
																					orCal[11,20]	1.232	1.118	0.007817	0.2054	0.9269	4.092	20001	100000
																					orCal[11,21]	1.773	1.263	0.008725	0.424	1.455	5.012	20001	100000
																					orCal[11,22]	0.8376	0.4995	0.003062	0.2399	0.7248	2.098	20001	100000
																					orCal[11,23]	2.629	1.668	0.01144	0.7407	2.227	6.86	20001	100000
																					orCal[11,24]	1.047	0.6898	0.006655	0.2708	0.8797	2.802	20001	100000
																					orCal[11,25]	1.294	1.156	0.009332	0.2183	0.9745	4.238	20001	100000
																					orCal[11,26]	0.3461	0.2854	0.002349	0.06102	0.2689	1.08	20001	100000
																					orCal[11,27]	0.4491	0.3534	0.002946	0.08621	0.3557	1.371	20001	100000
																					orCal[11,28]	0.4839	0.3708	0.003237	0.09685	0.3853	1.449	20001	100000
																					orCal[11,29]	0.6922	0.4892	0.004562	0.1576	0.5705	1.937	20001	100000
																					orCal[11,30]	1.08	0.6587	0.005962	0.3042	0.9247	2.758	20001	100000
																					orCal[11,31]	0.9659	0.5903	0.004769	0.2721	0.8307	2.453	20001	100000
																					orCal[11,32]	1.926	1.475	0.01136	0.4164	1.539	5.734	20001	100000
																					orCal[11,33]	1.407	0.9273	0.009056	0.3622	1.18	3.783	20001	100000
																					orCal[11,34]	1.679	1.355	0.01259	0.3315	1.316	5.189	20001	100000
																					orCal[11,35]	2.225	1.507	0.01242	0.5678	1.852	6.066	20001	100000
																					orCal[11,36]	4.861	3.374	0.02944	1.236	4.005	13.6	20001	100000
																					orCal[11,37]	1.395	1.017	0.006957	0.3243	1.135	3.994	20001	100000
																					orCal[11,38]	3.021	2.776	0.01776	0.5272	2.262	10.03	20001	100000
																					orCal[11,39]	3.55	3.457	0.02088	0.5909	2.608	12.08	20001	100000
																					orCal[11,40]	2.632	2.211	0.01474	0.4999	2.034	8.301	20001	100000
																					orCal[11,41]	6.51	4.996	0.03131	1.47	5.217	19.29	20001	100000
																					orCal[12,13]	1.594	1.265	0.008943	0.3375	1.263	4.835	20001	100000
																					orCal[12,14]	1.434	1.333	0.009596	0.2287	1.064	4.865	20001	100000
																					orCal[12,15]	1.47	1.159	0.008093	0.3047	1.161	4.455	20001	100000
																					orCal[12,16]	1.45	1.177	0.008897	0.2887	1.138	4.467	20001	100000
																					orCal[12,17]	1.666	1.317	0.009368	0.3501	1.318	5.058	20001	100000
																					orCal[12,18]	1.846	1.396	0.01022	0.4128	1.479	5.464	20001	100000
																					orCal[12,19]	1.729	1.329	0.009642	0.3737	1.379	5.167	20001	100000
																					orCal[12,20]	1.605	1.776	0.013	0.2034	1.107	5.977	20001	100000
																					orCal[12,21]	2.303	2.031	0.01625	0.4074	1.743	7.588	20001	100000
																					orCal[12,22]	1.089	0.8522	0.006318	0.2265	0.8644	3.294	20001	100000
																					orCal[12,23]	3.423	2.832	0.02241	0.6948	2.665	10.72	20001	100000
																					orCal[12,24]	1.362	1.144	0.01074	0.2552	1.051	4.337	20001	100000
																					orCal[12,25]	1.682	1.788	0.01478	0.2219	1.165	6.289	20001	100000
																					orCal[12,26]	0.4493	0.4431	0.003806	0.06025	0.3223	1.603	20001	100000
																					orCal[12,27]	0.5813	0.5527	0.004771	0.08453	0.4268	2.012	20001	100000
																					orCal[12,28]	0.6298	0.5941	0.005343	0.09368	0.4641	2.173	20001	100000
																					orCal[12,29]	0.9002	0.8004	0.007449	0.1525	0.6831	2.913	20001	100000
																					orCal[12,30]	1.403	1.12	0.0101	0.2856	1.107	4.262	20001	100000
																					orCal[12,31]	1.255	1.005	0.008548	0.2559	0.9909	3.764	20001	100000
																					orCal[12,32]	2.504	2.407	0.01896	0.4066	1.85	8.536	20001	100000
																					orCal[12,33]	1.828	1.539	0.01472	0.3439	1.416	5.798	20001	100000
																					orCal[12,34]	2.184	2.172	0.01953	0.3264	1.574	7.707	20001	100000
																					orCal[12,35]	2.901	2.523	0.02166	0.5439	2.217	9.336	20001	100000
																					orCal[12,36]	6.338	5.675	0.04964	1.168	4.803	20.6	20001	100000
																					orCal[12,37]	1.815	1.66	0.01213	0.3119	1.361	6.058	20001	100000
																					orCal[12,38]	3.92	4.226	0.02948	0.5181	2.706	14.67	20001	100000
																					orCal[12,39]	4.585	5.068	0.03628	0.5949	3.125	17.31	20001	100000
																					orCal[12,40]	3.422	3.485	0.02479	0.4963	2.427	12.34	20001	100000
																					orCal[12,41]	8.476	7.999	0.05874	1.427	6.219	28.93	20001	100000
																					orCal[13,14]	0.9383	0.4701	0.003097	0.3221	0.8444	2.106	20001	100000
																					orCal[13,15]	0.9656	0.3098	0.001269	0.4943	0.9202	1.7	20001	100000
																					orCal[13,16]	0.952	0.3338	0.002285	0.4566	0.8993	1.745	20001	100000
																					orCal[13,17]	1.093	0.3429	0.001533	0.5749	1.043	1.9	20001	100000
																					orCal[13,18]	1.212	0.3121	0.001413	0.7125	1.175	1.936	20001	100000
																					orCal[13,19]	1.136	0.3249	0.001391	0.626	1.092	1.893	20001	100000
																					orCal[13,20]	1.052	0.7172	0.005475	0.2613	0.8772	2.874	20001	100000
																					orCal[13,21]	1.516	0.7031	0.005764	0.5858	1.373	3.269	20001	100000
																					orCal[13,22]	0.7169	0.2309	0.001267	0.3645	0.6848	1.262	20001	100000
																					orCal[13,23]	2.246	0.81	0.006382	1.094	2.108	4.215	20001	100000
																					orCal[13,24]	0.8949	0.3611	0.004639	0.3887	0.8298	1.769	20001	100000
																					orCal[13,25]	1.107	0.7473	0.00688	0.2832	0.9233	3.019	20001	100000
																					orCal[13,26]	0.297	0.1813	0.001741	0.07794	0.255	0.7573	20001	100000
																					orCal[13,27]	0.3844	0.2184	0.002234	0.114	0.3367	0.9328	20001	100000
																					orCal[13,28]	0.4153	0.2298	0.002424	0.1269	0.3669	0.9934	20001	100000
																					orCal[13,29]	0.5935	0.28	0.003265	0.2167	0.5405	1.283	20001	100000
																					orCal[13,30]	0.9228	0.3108	0.003889	0.4593	0.8756	1.664	20001	100000
																					orCal[13,31]	0.8266	0.2809	0.003044	0.4093	0.7824	1.494	20001	100000
																					orCal[13,32]	1.645	0.8662	0.007316	0.5617	1.457	3.827	20001	100000
																					orCal[13,33]	1.204	0.49	0.006349	0.5149	1.116	2.392	20001	100000
																					orCal[13,34]	1.434	0.8288	0.009191	0.4392	1.246	3.561	20001	100000
																					orCal[13,35]	1.902	0.796	0.008241	0.8126	1.752	3.862	20001	100000
																					orCal[13,36]	4.148	1.798	0.02	1.752	3.799	8.609	20001	100000
																					orCal[13,37]	1.19	0.5668	0.004009	0.4477	1.077	2.606	20001	100000
																					orCal[13,38]	2.58	1.764	0.01196	0.6648	2.137	7.121	20001	100000
																					orCal[13,39]	3.03	2.25	0.01462	0.7592	2.466	8.578	20001	100000
																					orCal[13,40]	2.247	1.366	0.009459	0.6506	1.922	5.732	20001	100000
																					orCal[13,41]	5.567	2.883	0.01996	1.99	4.931	12.74	20001	100000
																					orCal[14,15]	1.232	0.6462	0.004444	0.4304	1.093	2.867	20001	100000
																					orCal[14,16]	1.207	0.6413	0.004512	0.4141	1.067	2.799	20001	100000
																					orCal[14,17]	1.398	0.7357	0.005124	0.4928	1.237	3.271	20001	100000
																					orCal[14,18]	1.553	0.7641	0.005661	0.5843	1.392	3.468	20001	100000
																					orCal[14,19]	1.454	0.7385	0.005267	0.5292	1.295	3.327	20001	100000
																					orCal[14,20]	1.344	1.127	0.008653	0.2565	1.042	4.223	20001	100000
																					orCal[14,21]	1.939	1.254	0.009698	0.5451	1.631	5.18	20001	100000
																					orCal[14,22]	0.9166	0.4838	0.003389	0.3121	0.812	2.128	20001	100000
																					orCal[14,23]	2.876	1.632	0.01219	0.9666	2.496	6.991	20001	100000
																					orCal[14,24]	1.135	0.6468	0.006181	0.3559	0.9885	2.776	20001	100000
																					orCal[14,25]	1.405	1.14	0.009257	0.2809	1.101	4.335	20001	100000
																					orCal[14,26]	0.3756	0.279	0.002283	0.07865	0.3029	1.104	20001	100000
																					orCal[14,27]	0.4866	0.3443	0.002922	0.1128	0.3991	1.371	20001	100000
																					orCal[14,28]	0.5244	0.3588	0.003112	0.1254	0.4356	1.441	20001	100000
																					orCal[14,29]	0.7503	0.4632	0.004211	0.2083	0.64	1.935	20001	100000
																					orCal[14,30]	1.168	0.5987	0.005298	0.4152	1.04	2.679	20001	100000
																					orCal[14,31]	1.051	0.5523	0.004544	0.3627	0.9305	2.434	20001	100000
																					orCal[14,32]	2.085	1.412	0.01021	0.55	1.73	5.705	20001	100000
																					orCal[14,33]	1.523	0.8615	0.00807	0.4841	1.328	3.719	20001	100000
																					orCal[14,34]	1.816	1.305	0.01135	0.4328	1.481	5.158	20001	100000
																					orCal[14,35]	2.42	1.436	0.01179	0.7525	2.08	6.076	20001	100000
																					orCal[14,36]	5.274	3.192	0.02753	1.617	4.51	13.35	20001	100000
																					orCal[14,37]	1.515	0.9736	0.006602	0.4224	1.276	4.004	20001	100000
																					orCal[14,38]	3.301	2.82	0.01866	0.6563	2.549	10.44	20001	100000
																					orCal[14,39]	3.882	3.607	0.02395	0.7438	2.933	12.72	20001	100000
																					orCal[14,40]	2.865	2.202	0.01495	0.6396	2.284	8.487	20001	100000
																					orCal[14,41]	7.123	4.95	0.03432	1.876	5.862	19.77	20001	100000
																					orCal[15,16]	1.038	0.3723	0.002388	0.49	0.9783	1.929	20001	100000
																					orCal[15,17]	1.193	0.3902	0.001622	0.6132	1.132	2.129	20001	100000
																					orCal[15,18]	1.316	0.3309	0.001366	0.7894	1.276	2.084	20001	100000
																					orCal[15,19]	1.238	0.3641	0.001485	0.6747	1.187	2.088	20001	100000
																					orCal[15,20]	1.149	0.7941	0.005968	0.2799	0.956	3.165	20001	100000
																					orCal[15,21]	1.655	0.7818	0.006199	0.6302	1.495	3.606	20001	100000
																					orCal[15,22]	0.7818	0.2591	0.00142	0.3879	0.7438	1.397	20001	100000
																					orCal[15,23]	2.453	0.9164	0.006991	1.166	2.289	4.685	20001	100000
																					orCal[15,24]	0.9761	0.4032	0.004956	0.4175	0.9028	1.962	20001	100000
																					orCal[15,25]	1.208	0.8274	0.007453	0.303	1.003	3.316	20001	100000
																					orCal[15,26]	0.3238	0.2006	0.001898	0.08458	0.2769	0.8388	20001	100000
																					orCal[15,27]	0.419	0.2399	0.002419	0.1233	0.3652	1.026	20001	100000
																					orCal[15,28]	0.4528	0.2531	0.002608	0.1374	0.3967	1.091	20001	100000
																					orCal[15,29]	0.6475	0.311	0.003525	0.2327	0.5851	1.425	20001	100000
																					orCal[15,30]	1.007	0.351	0.004188	0.4916	0.9518	1.851	20001	100000
																					orCal[15,31]	0.9017	0.3157	0.00324	0.4367	0.8525	1.657	20001	100000
																					orCal[15,32]	1.796	0.9674	0.007958	0.6096	1.583	4.222	20001	100000
																					orCal[15,33]	1.314	0.5509	0.006878	0.5523	1.213	2.666	20001	100000
																					orCal[15,34]	1.566	0.9183	0.01008	0.4726	1.354	3.885	20001	100000
																					orCal[15,35]	2.075	0.8882	0.008861	0.8732	1.905	4.284	20001	100000
																					orCal[15,36]	4.528	2.008	0.02169	1.879	4.124	9.549	20001	100000
																					orCal[15,37]	1.299	0.633	0.004325	0.4837	1.171	2.873	20001	100000
																					orCal[15,38]	2.814	1.943	0.01255	0.7172	2.324	7.822	20001	100000
																					orCal[15,39]	3.295	2.421	0.01556	0.8218	2.677	9.39	20001	100000
																					orCal[15,40]	2.453	1.516	0.01041	0.7017	2.092	6.347	20001	100000
																					orCal[15,41]	6.075	3.21	0.0211	2.129	5.367	14.16	20001	100000
																					orCal[16,17]	1.233	0.4465	0.002962	0.5959	1.157	2.315	20001	100000
																					orCal[16,18]	1.367	0.4232	0.003221	0.7326	1.302	2.377	20001	100000
																					orCal[16,19]	1.28	0.428	0.003021	0.6507	1.212	2.306	20001	100000
																					orCal[16,20]	1.177	0.8189	0.005877	0.2878	0.975	3.272	20001	100000
																					orCal[16,21]	1.696	0.8144	0.00583	0.6468	1.526	3.73	20001	100000
																					orCal[16,22]	0.8051	0.2848	0.001754	0.3879	0.76	1.492	20001	100000
																					orCal[16,23]	2.521	0.9794	0.006742	1.175	2.334	4.952	20001	100000
																					orCal[16,24]	0.9887	0.3795	0.003602	0.4514	0.9244	1.902	20001	100000
																					orCal[16,25]	1.224	0.8175	0.006154	0.3208	1.025	3.305	20001	100000
																					orCal[16,26]	0.3292	0.1988	0.001627	0.08873	0.2831	0.8382	20001	100000
																					orCal[16,27]	0.426	0.2395	0.002087	0.1301	0.3737	1.034	20001	100000
																					orCal[16,28]	0.4593	0.2484	0.002091	0.1463	0.4059	1.089	20001	100000
																					orCal[16,29]	0.6563	0.2997	0.002681	0.2488	0.5995	1.397	20001	100000
																					orCal[16,30]	1.019	0.3147	0.002675	0.5423	0.9728	1.762	20001	100000
																					orCal[16,31]	0.9203	0.3147	0.002365	0.4548	0.8704	1.673	20001	100000
																					orCal[16,32]	1.821	0.9422	0.005885	0.6468	1.624	4.199	20001	100000
																					orCal[16,33]	1.331	0.5173	0.004981	0.5948	1.241	2.583	20001	100000
																					orCal[16,34]	1.589	0.9008	0.008321	0.5011	1.384	3.871	20001	100000
																					orCal[16,35]	2.118	0.8894	0.00705	0.9101	1.948	4.318	20001	100000
																					orCal[16,36]	4.561	1.823	0.01565	2.067	4.221	9.05	20001	100000
																					orCal[16,37]	1.308	0.5828	0.002969	0.5341	1.193	2.757	20001	100000
																					orCal[16,38]	2.884	2.035	0.01262	0.7374	2.373	8.07	20001	100000
																					orCal[16,39]	3.4	2.586	0.01721	0.8335	2.737	9.896	20001	100000
																					orCal[16,40]	2.509	1.563	0.009811	0.7302	2.135	6.508	20001	100000
																					orCal[16,41]	6.239	3.364	0.02151	2.178	5.489	14.71	20001	100000
																					orCal[17,18]	1.162	0.3015	0.001404	0.6811	1.124	1.859	20001	100000
																					orCal[17,19]	1.089	0.3141	0.001364	0.598	1.048	1.822	20001	100000
																					orCal[17,20]	1.009	0.6827	0.005153	0.2494	0.8411	2.747	20001	100000
																					orCal[17,21]	1.454	0.6746	0.005348	0.5613	1.32	3.132	20001	100000
																					orCal[17,22]	0.6873	0.223	0.001232	0.3459	0.6565	1.212	20001	100000
																					orCal[17,23]	2.153	0.7755	0.005954	1.043	2.018	4.03	20001	100000
																					orCal[17,24]	0.8582	0.3477	0.004396	0.3678	0.7975	1.703	20001	100000
																					orCal[17,25]	1.061	0.7119	0.00655	0.2668	0.8843	2.883	20001	100000
																					orCal[17,26]	0.2852	0.1757	0.001684	0.07381	0.2444	0.7302	20001	100000
																					orCal[17,27]	0.3685	0.2089	0.002115	0.1084	0.3231	0.8963	20001	100000
																					orCal[17,28]	0.3985	0.222	0.002321	0.1204	0.351	0.9543	20001	100000
																					orCal[17,29]	0.5697	0.2717	0.003118	0.2049	0.5173	1.243	20001	100000
																					orCal[17,30]	0.8853	0.3014	0.003683	0.4349	0.8404	1.599	20001	100000
																					orCal[17,31]	0.7925	0.2695	0.002848	0.3869	0.7522	1.437	20001	100000
																					orCal[17,32]	1.577	0.8306	0.006937	0.5356	1.398	3.664	20001	100000
																					orCal[17,33]	1.155	0.4751	0.006027	0.4897	1.071	2.322	20001	100000
																					orCal[17,34]	1.377	0.8015	0.008746	0.4182	1.193	3.414	20001	100000
																					orCal[17,35]	1.823	0.7632	0.007761	0.7737	1.679	3.705	20001	100000
																					orCal[17,36]	3.979	1.74	0.01896	1.663	3.64	8.28	20001	100000
																					orCal[17,37]	1.141	0.5444	0.003766	0.4257	1.032	2.497	20001	100000
																					orCal[17,38]	2.471	1.686	0.01091	0.6374	2.056	6.773	20001	100000
																					orCal[17,39]	2.902	2.125	0.0138	0.7209	2.373	8.242	20001	100000
																					orCal[17,40]	2.153	1.315	0.008993	0.6253	1.847	5.468	20001	100000
																					orCal[17,41]	5.335	2.765	0.0185	1.899	4.735	12.23	20001	100000
																					orCal[18,19]	0.9504	0.1996	0.0007909	0.617	0.9305	1.4	20001	100000
																					orCal[18,20]	0.8838	0.5719	0.004517	0.2325	0.7488	2.32	20001	100000
																					orCal[18,21]	1.272	0.5348	0.004674	0.5354	1.172	2.588	20001	100000
																					orCal[18,22]	0.6019	0.1616	0.000978	0.3403	0.5834	0.9721	20001	100000
																					orCal[18,23]	1.883	0.5768	0.005111	1.023	1.795	3.27	20001	100000
																					orCal[18,24]	0.7517	0.271	0.003852	0.355	0.709	1.398	20001	100000
																					orCal[18,25]	0.9291	0.5925	0.005717	0.2519	0.7869	2.454	20001	100000
																					orCal[18,26]	0.2496	0.1453	0.001463	0.0696	0.2173	0.6199	20001	100000
																					orCal[18,27]	0.3229	0.173	0.001874	0.1022	0.2867	0.7568	20001	100000
																					orCal[18,28]	0.3489	0.1816	0.00202	0.1143	0.3116	0.8037	20001	100000
																					orCal[18,29]	0.4987	0.2176	0.002727	0.1961	0.4593	1.026	20001	100000
																					orCal[18,30]	0.7751	0.2222	0.00323	0.4265	0.7464	1.287	20001	100000
																					orCal[18,31]	0.6939	0.1995	0.002493	0.3808	0.6681	1.158	20001	100000
																					orCal[18,32]	1.381	0.6742	0.006083	0.5088	1.242	3.06	20001	100000
																					orCal[18,33]	1.011	0.3684	0.005277	0.4717	0.9523	1.9	20001	100000
																					orCal[18,34]	1.204	0.6502	0.007647	0.3923	1.064	2.839	20001	100000
																					orCal[18,35]	1.595	0.5885	0.006673	0.7497	1.496	3.047	20001	100000
																					orCal[18,36]	3.481	1.355	0.01665	1.598	3.236	6.794	20001	100000
																					orCal[18,37]	0.9985	0.4326	0.003251	0.4065	0.9172	2.065	20001	100000
																					orCal[18,38]	2.16	1.395	0.009406	0.5953	1.824	5.713	20001	100000
																					orCal[18,39]	2.515	1.685	0.01134	0.6949	2.101	6.766	20001	100000
																					orCal[18,40]	1.881	1.066	0.007673	0.5891	1.642	4.591	20001	100000
																					orCal[18,41]	4.661	2.202	0.01578	1.821	4.207	10.13	20001	100000
																					orCal[19,20]	0.9577	0.6391	0.004863	0.2444	0.8047	2.576	20001	100000
																					orCal[19,21]	1.379	0.6137	0.005002	0.5564	1.26	2.896	20001	100000
																					orCal[19,22]	0.6519	0.194	0.001117	0.3474	0.6262	1.101	20001	100000
																					orCal[19,23]	2.042	0.6894	0.005626	1.042	1.927	3.715	20001	100000
																					orCal[19,24]	0.8139	0.312	0.004142	0.3667	0.7614	1.564	20001	100000
																					orCal[19,25]	1.006	0.6582	0.006176	0.2631	0.846	2.69	20001	100000
																					orCal[19,26]	0.2703	0.1625	0.00158	0.07278	0.2335	0.6837	20001	100000
																					orCal[19,27]	0.3498	0.1937	0.002001	0.1073	0.3077	0.8369	20001	100000
																					orCal[19,28]	0.3779	0.2041	0.002164	0.1193	0.3345	0.8862	20001	100000
																					orCal[19,29]	0.5401	0.2465	0.00293	0.2031	0.4928	1.147	20001	100000
																					orCal[19,30]	0.8396	0.2639	0.003473	0.4365	0.8021	1.459	20001	100000
																					orCal[19,31]	0.7518	0.2378	0.002681	0.3899	0.7178	1.31	20001	100000
																					orCal[19,32]	1.496	0.7646	0.006533	0.5294	1.333	3.409	20001	100000
																					orCal[19,33]	1.096	0.4262	0.005683	0.489	1.023	2.136	20001	100000
																					orCal[19,34]	1.305	0.7342	0.008282	0.4093	1.14	3.167	20001	100000
																					orCal[19,35]	1.729	0.6843	0.00722	0.773	1.606	3.409	20001	100000
																					orCal[19,36]	3.774	1.564	0.01784	1.652	3.476	7.66	20001	100000
																					orCal[19,37]	1.083	0.4974	0.003575	0.4218	0.9847	2.319	20001	100000
																					orCal[19,38]	2.346	1.575	0.01025	0.6218	1.958	6.359	20001	100000
																					orCal[19,39]	2.748	1.953	0.01273	0.715	2.257	7.651	20001	100000
																					orCal[19,40]	2.043	1.212	0.008399	0.615	1.763	5.104	20001	100000
																					orCal[19,41]	5.058	2.52	0.01739	1.885	4.514	11.38	20001	100000
																					orCal[20,21]	1.894	1.331	0.008966	0.5015	1.561	5.266	20001	100000
																					orCal[20,22]	0.9372	0.6376	0.004533	0.2386	0.7798	2.549	20001	100000
																					orCal[20,23]	2.889	1.967	0.01274	0.7797	2.407	7.847	20001	100000
																					orCal[20,24]	1.152	0.8103	0.006685	0.2828	0.9487	3.228	20001	100000
																					orCal[20,25]	1.425	1.322	0.009711	0.2327	1.056	4.84	20001	100000
																					orCal[20,26]	0.3813	0.333	0.002594	0.0641	0.2907	1.229	20001	100000
																					orCal[20,27]	0.4926	0.415	0.003262	0.09363	0.383	1.529	20001	100000
																					orCal[20,28]	0.5332	0.435	0.00341	0.1019	0.416	1.661	20001	100000
																					orCal[20,29]	0.7626	0.5693	0.004509	0.166	0.6154	2.218	20001	100000
																					orCal[20,30]	1.192	0.7941	0.006179	0.3161	0.998	3.19	20001	100000
																					orCal[20,31]	1.053	0.6679	0.004686	0.2949	0.8934	2.74	20001	100000
																					orCal[20,32]	2.126	1.754	0.01159	0.4366	1.66	6.618	20001	100000
																					orCal[20,33]	1.551	1.088	0.008921	0.376	1.274	4.366	20001	100000
																					orCal[20,34]	1.847	1.557	0.01305	0.3536	1.423	5.896	20001	100000
																					orCal[20,35]	2.468	1.812	0.01378	0.5871	2	7.132	20001	100000
																					orCal[20,36]	5.396	4.085	0.03144	1.258	4.318	15.85	20001	100000
																					orCal[20,37]	1.55	1.229	0.008045	0.3307	1.227	4.694	20001	100000
																					orCal[20,38]	3.278	3.064	0.01938	0.5716	2.43	10.97	20001	100000
																					orCal[20,39]	3.971	4.202	0.02811	0.6115	2.807	14.24	20001	100000
																					orCal[20,40]	2.92	2.63	0.0176	0.5224	2.196	9.701	20001	100000
																					orCal[20,41]	7.195	5.829	0.03741	1.548	5.624	22.13	20001	100000
																					orCal[21,22]	0.5429	0.2436	0.00184	0.2089	0.4975	1.138	20001	100000
																					orCal[21,23]	1.682	0.7606	0.005226	0.6664	1.531	3.557	20001	100000
																					orCal[21,24]	0.6672	0.3166	0.003027	0.2438	0.6066	1.446	20001	100000
																					orCal[21,25]	0.8241	0.5945	0.004627	0.1848	0.672	2.364	20001	100000
																					orCal[21,26]	0.222	0.1498	0.001248	0.05114	0.1849	0.6098	20001	100000
																					orCal[21,27]	0.2857	0.1773	0.001558	0.07466	0.2442	0.7356	20001	100000
																					orCal[21,28]	0.3098	0.1901	0.001638	0.08253	0.2659	0.7936	20001	100000
																					orCal[21,29]	0.4429	0.2389	0.002132	0.139	0.3915	1.049	20001	100000
																					orCal[21,30]	0.6894	0.2912	0.002599	0.2808	0.6375	1.402	20001	100000
																					orCal[21,31]	0.6122	0.245	0.001904	0.2613	0.5697	1.21	20001	100000
																					orCal[21,32]	1.227	0.7261	0.004985	0.3628	1.057	3.082	20001	100000
																					orCal[21,33]	0.8978	0.4301	0.00413	0.3262	0.8129	1.965	20001	100000
																					orCal[21,34]	1.067	0.6756	0.006035	0.2887	0.9052	2.823	20001	100000
																					orCal[21,35]	1.424	0.7139	0.005663	0.5107	1.273	3.222	20001	100000
																					orCal[21,36]	3.102	1.585	0.01335	1.105	2.75	7.133	20001	100000
																					orCal[21,37]	0.8906	0.4901	0.003157	0.2842	0.783	2.12	20001	100000
																					orCal[21,38]	1.789	1.025	0.00539	0.5604	1.554	4.419	20001	100000
																					orCal[21,39]	2.257	1.78	0.01171	0.5	1.792	6.796	20001	100000
																					orCal[21,40]	1.673	1.117	0.006932	0.4312	1.398	4.536	20001	100000
																					orCal[21,41]	4.135	2.389	0.01471	1.321	3.579	10.21	20001	100000
																					orCal[22,23]	3.271	1.117	0.007726	1.684	3.078	5.999	20001	100000
																					orCal[22,24]	1.304	0.5061	0.006164	0.5948	1.214	2.535	20001	100000
																					orCal[22,25]	1.613	1.068	0.009378	0.4252	1.351	4.358	20001	100000
																					orCal[22,26]	0.429	0.2508	0.002275	0.1217	0.3724	1.064	20001	100000
																					orCal[22,27]	0.5583	0.3072	0.00299	0.1748	0.4907	1.338	20001	100000
																					orCal[22,28]	0.6019	0.3198	0.003146	0.1971	0.5339	1.414	20001	100000
																					orCal[22,29]	0.8619	0.3887	0.004357	0.334	0.7877	1.82	20001	100000
																					orCal[22,30]	1.346	0.434	0.005023	0.6999	1.281	2.375	20001	100000
																					orCal[22,31]	1.205	0.3887	0.003805	0.6217	1.145	2.129	20001	100000
																					orCal[22,32]	2.402	1.254	0.009777	0.8456	2.125	5.568	20001	100000
																					orCal[22,33]	1.753	0.6846	0.008319	0.7916	1.635	3.415	20001	100000
																					orCal[22,34]	2.092	1.189	0.01251	0.6622	1.821	5.105	20001	100000
																					orCal[22,35]	2.744	1.025	0.01007	1.313	2.56	5.241	20001	100000
																					orCal[22,36]	6.079	2.648	0.02745	2.593	5.538	12.71	20001	100000
																					orCal[22,37]	1.739	0.818	0.005284	0.6723	1.575	3.782	20001	100000
																					orCal[22,38]	3.77	2.56	0.01642	0.9856	3.135	10.33	20001	100000
																					orCal[22,39]	4.439	3.301	0.02105	1.123	3.6	12.72	20001	100000
																					orCal[22,40]	3.231	1.84	0.01246	1.039	2.812	7.84	20001	100000
																					orCal[22,41]	8.139	4.183	0.02669	2.978	7.217	18.69	20001	100000
																					orCal[23,24]	0.4213	0.1636	0.001749	0.1823	0.3954	0.8124	20001	100000
																					orCal[23,25]	0.5197	0.337	0.002691	0.1325	0.4395	1.385	20001	100000
																					orCal[23,26]	0.1406	0.08589	0.0007345	0.03613	0.121	0.3588	20001	100000
																					orCal[23,27]	0.1809	0.09992	0.0009247	0.05374	0.1594	0.4329	20001	100000
																					orCal[23,28]	0.1959	0.1066	0.000958	0.05909	0.1734	0.4652	20001	100000
																					orCal[23,29]	0.2797	0.1292	0.001267	0.1022	0.2558	0.597	20001	100000
																					orCal[23,30]	0.4348	0.141	0.001378	0.2168	0.4157	0.7652	20001	100000
																					orCal[23,31]	0.3858	0.1135	0.0008806	0.2047	0.3721	0.646	20001	100000
																					orCal[23,32]	0.7706	0.3868	0.002609	0.2722	0.6903	1.742	20001	100000
																					orCal[23,33]	0.5667	0.2222	0.002339	0.2448	0.5292	1.107	20001	100000
																					orCal[23,34]	0.6735	0.3738	0.003564	0.2082	0.5929	1.615	20001	100000
																					orCal[23,35]	0.8939	0.3553	0.00305	0.389	0.833	1.755	20001	100000
																					orCal[23,36]	1.95	0.8113	0.007382	0.8369	1.798	3.954	20001	100000
																					orCal[23,37]	0.5627	0.2657	0.001605	0.2071	0.5115	1.221	20001	100000
																					orCal[23,38]	1.207	0.7866	0.004692	0.316	1.016	3.234	20001	100000
																					orCal[23,39]	1.427	1.029	0.006701	0.3531	1.168	4	20001	100000
																					orCal[23,40]	1.055	0.6225	0.003915	0.306	0.9155	2.613	20001	100000
																					orCal[23,41]	2.561	1.134	0.005852	1.039	2.343	5.366	20001	100000
																					orCal[24,25]	1.238	0.6163	0.003267	0.4428	1.111	2.778	20001	100000
																					orCal[24,26]	0.3526	0.2052	0.001615	0.09938	0.3064	0.8734	20001	100000
																					orCal[24,27]	0.4554	0.2422	0.002092	0.1464	0.404	1.062	20001	100000
																					orCal[24,28]	0.4911	0.2523	0.001891	0.1657	0.4394	1.123	20001	100000
																					orCal[24,29]	0.7002	0.2938	0.002292	0.2867	0.6485	1.419	20001	100000
																					orCal[24,30]	1.089	0.2876	0.002355	0.6357	1.053	1.756	20001	100000
																					orCal[24,31]	0.9886	0.3149	0.002977	0.516	0.9416	1.739	20001	100000
																					orCal[24,32]	1.949	0.9473	0.00593	0.7268	1.752	4.329	20001	100000
																					orCal[24,33]	1.422	0.4956	0.003881	0.6918	1.344	2.618	20001	100000
																					orCal[24,34]	1.697	0.9154	0.007068	0.5709	1.495	4.023	20001	100000
																					orCal[24,35]	2.288	0.9513	0.008465	0.9998	2.106	4.651	20001	100000
																					orCal[24,36]	4.92	1.917	0.01434	2.276	4.567	9.637	20001	100000
																					orCal[24,37]	1.433	0.6863	0.00504	0.547	1.294	3.144	20001	100000
																					orCal[24,38]	3.137	2.235	0.01749	0.7831	2.564	8.867	20001	100000
																					orCal[24,39]	3.725	2.948	0.02483	0.8696	2.954	11.13	20001	100000
																					orCal[24,40]	2.73	1.73	0.01409	0.7752	2.31	7.187	20001	100000
																					orCal[24,41]	6.8	3.807	0.03296	2.288	5.923	16.44	20001	100000
																					orCal[25,26]	0.3533	0.2886	0.001987	0.06373	0.2766	1.097	20001	100000
																					orCal[25,27]	0.4569	0.3526	0.002571	0.09258	0.3624	1.376	20001	100000
																					orCal[25,28]	0.492	0.3736	0.002549	0.1042	0.3953	1.445	20001	100000
																					orCal[25,29]	0.7023	0.4792	0.003327	0.171	0.5837	1.935	20001	100000
																					orCal[25,30]	1.094	0.6369	0.004275	0.3336	0.9488	2.722	20001	100000
																					orCal[25,31]	0.9913	0.6084	0.004282	0.286	0.8483	2.542	20001	100000
																					orCal[25,32]	1.957	1.456	0.008711	0.4423	1.578	5.72	20001	100000
																					orCal[25,33]	1.428	0.9125	0.006354	0.3928	1.21	3.765	20001	100000
																					orCal[25,34]	1.706	1.345	0.009565	0.3583	1.346	5.218	20001	100000
																					orCal[25,35]	2.293	1.569	0.01152	0.5861	1.898	6.357	20001	100000
																					orCal[25,36]	4.937	3.301	0.02136	1.316	4.109	13.49	20001	100000
																					orCal[25,37]	1.439	1.074	0.007068	0.3337	1.161	4.174	20001	100000
																					orCal[25,38]	3.15	3.026	0.02097	0.5264	2.305	10.76	20001	100000
																					orCal[25,39]	3.737	3.967	0.02918	0.5799	2.662	13.23	20001	100000
																					orCal[25,40]	2.735	2.381	0.01726	0.5072	2.076	8.944	20001	100000
																					orCal[25,41]	6.821	5.516	0.03945	1.44	5.334	21.03	20001	100000
																					orCal[26,27]	1.569	1.045	0.006993	0.4334	1.312	4.204	20001	100000
																					orCal[26,28]	1.599	0.7892	0.004422	0.5934	1.432	3.581	20001	100000
																					orCal[26,29]	2.519	1.645	0.01212	0.7025	2.108	6.762	20001	100000
																					orCal[26,30]	3.986	2.333	0.01854	1.296	3.433	9.951	20001	100000
																					orCal[26,31]	3.59	2.163	0.01721	1.128	3.07	9.144	20001	100000
																					orCal[26,32]	7.17	5.498	0.03919	1.7	5.711	21.18	20001	100000
																					orCal[26,33]	5.115	3.066	0.02308	1.609	4.371	12.97	20001	100000
																					orCal[26,34]	6.171	4.841	0.03826	1.407	4.89	18.49	20001	100000
																					orCal[26,35]	8.026	4.761	0.03527	2.605	6.891	20.26	20001	100000
																					orCal[26,36]	18.21	12.73	0.1001	4.902	14.95	51.31	20001	100000
																					orCal[26,37]	5.241	3.916	0.02901	1.285	4.217	15.33	20001	100000
																					orCal[26,38]	11.51	11.18	0.08376	1.991	8.38	39.65	20001	100000
																					orCal[26,39]	13.69	14.49	0.111	2.222	9.66	49.68	20001	100000
																					orCal[26,40]	9.84	8.36	0.05978	2.016	7.524	31.48	20001	100000
																					orCal[26,41]	24.98	20.71	0.164	5.44	19.41	78.24	20001	100000
																					orCal[27,28]	1.256	0.7371	0.005185	0.3768	1.09	3.123	20001	100000
																					orCal[27,29]	1.867	1.118	0.009126	0.5514	1.604	4.714	20001	100000
																					orCal[27,30]	2.919	1.458	0.01274	1.08	2.605	6.597	20001	100000
																					orCal[27,31]	2.609	1.3	0.01121	0.9721	2.33	5.881	20001	100000
																					orCal[27,32]	5.236	3.548	0.02626	1.393	4.334	14.38	20001	100000
																					orCal[27,33]	3.794	2.069	0.01772	1.27	3.324	9.061	20001	100000
																					orCal[27,34]	4.559	3.308	0.02854	1.122	3.708	13.03	20001	100000
																					orCal[27,35]	6.093	3.657	0.03008	1.896	5.216	15.35	20001	100000
																					orCal[27,36]	13.39	8.38	0.07311	3.981	11.31	35.07	20001	100000
																					orCal[27,37]	3.841	2.547	0.01979	1.045	3.195	10.4	20001	100000
																					orCal[27,38]	8.41	7.427	0.05743	1.609	6.358	27.36	20001	100000
																					orCal[27,39]	10.03	9.681	0.07566	1.76	7.349	34.36	20001	100000
																					orCal[27,40]	7.307	5.852	0.04419	1.563	5.726	22.49	20001	100000
																					orCal[27,41]	18.19	13.49	0.1101	4.496	14.73	52.69	20001	100000
																					orCal[28,29]	1.686	0.9433	0.006108	0.543	1.471	4.086	20001	100000
																					orCal[28,30]	2.668	1.295	0.009714	1.027	2.397	5.902	20001	100000
																					orCal[28,31]	2.409	1.236	0.009878	0.8828	2.138	5.51	20001	100000
																					orCal[28,32]	4.795	3.237	0.0217	1.311	3.986	13.05	20001	100000
																					orCal[28,33]	3.397	1.632	0.01081	1.315	3.053	7.473	20001	100000
																					orCal[28,34]	4.127	2.856	0.02142	1.084	3.408	11.42	20001	100000
																					orCal[28,35]	5.49	3.021	0.02245	1.887	4.793	13.21	20001	100000
																					orCal[28,36]	12.16	7.332	0.05384	3.813	10.42	30.67	20001	100000
																					orCal[28,37]	3.517	2.346	0.0178	0.9881	2.939	9.479	20001	100000
																					orCal[28,38]	7.713	6.813	0.05197	1.5	5.859	24.95	20001	100000
																					orCal[28,39]	9.157	8.845	0.07194	1.672	6.74	30.95	20001	100000
																					orCal[28,40]	6.642	5.203	0.03871	1.501	5.243	20.11	20001	100000
																					orCal[28,41]	16.69	12.31	0.1011	4.192	13.52	48.05	20001	100000
																					orCal[29,30]	1.741	0.6606	0.004824	0.8188	1.623	3.357	20001	100000
																					orCal[29,31]	1.576	0.6487	0.005484	0.6878	1.454	3.18	20001	100000
																					orCal[29,32]	3.111	1.768	0.01159	1.012	2.707	7.591	20001	100000
																					orCal[29,33]	2.212	0.8077	0.004063	1.06	2.072	4.174	20001	100000
																					orCal[29,34]	2.686	1.596	0.0109	0.8275	2.303	6.764	20001	100000
																					orCal[29,35]	3.596	1.658	0.01273	1.449	3.256	7.784	20001	100000
																					orCal[29,36]	7.913	3.968	0.02908	2.991	7.043	17.87	20001	100000
																					orCal[29,37]	2.292	1.309	0.009408	0.7574	1.989	5.613	20001	100000
																					orCal[29,38]	5.017	3.984	0.03089	1.113	3.972	15.2	20001	100000
																					orCal[29,39]	5.965	5.205	0.04315	1.238	4.568	18.86	20001	100000
																					orCal[29,40]	4.333	3.044	0.0228	1.119	3.563	12.05	20001	100000
																					orCal[29,41]	10.85	6.875	0.05772	3.199	9.175	28.4	20001	100000
																					orCal[30,31]	0.9225	0.2311	0.001917	0.5515	0.895	1.456	20001	100000
																					orCal[30,32]	1.802	0.7456	0.003615	0.7867	1.66	3.643	20001	100000
																					orCal[30,33]	1.321	0.355	0.002486	0.7569	1.276	2.144	20001	100000
																					orCal[30,34]	1.584	0.7773	0.005917	0.5746	1.422	3.521	20001	100000
																					orCal[30,35]	2.129	0.7538	0.006309	1.042	2.002	3.947	20001	100000
																					orCal[30,36]	4.626	1.658	0.01203	2.284	4.334	8.644	20001	100000
																					orCal[30,37]	1.323	0.5282	0.003247	0.5863	1.227	2.613	20001	100000
																					orCal[30,38]	2.915	1.94	0.01428	0.7906	2.445	7.84	20001	100000
																					orCal[30,39]	3.458	2.554	0.02065	0.8834	2.803	9.867	20001	100000
																					orCal[30,40]	2.535	1.469	0.01093	0.7867	2.195	6.286	20001	100000
																					orCal[30,41]	6.314	3.15	0.02504	2.365	5.629	14.34	20001	100000
																					orCal[31,32]	2.046	0.9395	0.00549	0.8137	1.856	4.399	20001	100000
																					orCal[31,33]	1.5	0.4933	0.004483	0.76	1.425	2.678	20001	100000
																					orCal[31,34]	1.788	0.9251	0.007968	0.6173	1.591	4.119	20001	100000
																					orCal[31,35]	2.395	0.8988	0.007593	1.124	2.235	4.588	20001	100000
																					orCal[31,36]	5.218	2.028	0.01728	2.434	4.838	10.23	20001	100000
																					orCal[31,37]	1.504	0.6737	0.004279	0.604	1.373	3.175	20001	100000
																					orCal[31,38]	3.245	2.118	0.01415	0.8943	2.728	8.604	20001	100000
																					orCal[31,39]	3.863	2.844	0.0213	0.9796	3.142	11.02	20001	100000
																					orCal[31,40]	2.843	1.681	0.01159	0.861	2.457	7.093	20001	100000
																					orCal[31,41]	6.967	3.238	0.02142	2.78	6.3	15.05	20001	100000
																					orCal[32,33]	0.8485	0.4097	0.00253	0.3067	0.7666	1.872	20001	100000
																					orCal[32,34]	1.016	0.6637	0.00479	0.2662	0.8539	2.724	20001	100000
																					orCal[32,35]	1.361	0.7256	0.004762	0.4533	1.203	3.183	20001	100000
																					orCal[32,36]	2.957	1.585	0.009405	0.999	2.602	6.984	20001	100000
																					orCal[32,37]	0.8526	0.5046	0.002621	0.2574	0.7364	2.123	20001	100000
																					orCal[32,38]	1.86	1.496	0.009358	0.3865	1.467	5.672	20001	100000
																					orCal[32,39]	2.205	1.899	0.01332	0.4347	1.684	7.051	20001	100000
																					orCal[32,40]	1.619	1.163	0.007431	0.3763	1.318	4.663	20001	100000
																					orCal[32,41]	4.01	2.56	0.01608	1.122	3.382	10.65	20001	100000
																					orCal[33,34]	1.249	0.6363	0.004178	0.4412	1.113	2.843	20001	100000
																					orCal[33,35]	1.689	0.6608	0.005422	0.7693	1.568	3.31	20001	100000
																					orCal[33,36]	3.688	1.517	0.01088	1.645	3.391	7.447	20001	100000
																					orCal[33,37]	1.068	0.5145	0.003806	0.4043	0.9614	2.356	20001	100000
																					orCal[33,38]	2.338	1.667	0.01324	0.5777	1.914	6.634	20001	100000
																					orCal[33,39]	2.775	2.191	0.0188	0.6411	2.203	8.258	20001	100000
																					orCal[33,40]	2.026	1.272	0.01005	0.5774	1.723	5.259	20001	100000
																					orCal[33,41]	5.061	2.811	0.02478	1.701	4.41	12.21	20001	100000
																					orCal[34,35]	1.606	0.8896	0.006947	0.5263	1.405	3.868	20001	100000
																					orCal[34,36]	3.505	2.012	0.01398	1.152	3.036	8.666	20001	100000
																					orCal[34,37]	1.022	0.6538	0.004828	0.2778	0.8638	2.706	20001	100000
																					orCal[34,38]	2.224	1.854	0.01412	0.4283	1.721	7.03	20001	100000
																					orCal[34,39]	2.645	2.389	0.01985	0.4768	1.981	8.782	20001	100000
																					orCal[34,40]	1.936	1.508	0.01176	0.4202	1.545	5.75	20001	100000
																					orCal[34,41]	4.827	3.366	0.02837	1.215	3.957	13.53	20001	100000
																					orCal[35,36]	2.356	1.006	0.007957	0.9928	2.163	4.857	20001	100000
																					orCal[35,37]	0.6844	0.3425	0.002258	0.2412	0.6135	1.538	20001	100000
																					orCal[35,38]	1.481	1.034	0.007011	0.3629	1.222	4.134	20001	100000
																					orCal[35,39]	1.746	1.339	0.009824	0.4075	1.411	5.07	20001	100000
																					orCal[35,40]	1.249	0.6861	0.004246	0.4047	1.095	2.986	20001	100000
																					orCal[35,41]	3.201	1.741	0.01296	1.074	2.811	7.588	20001	100000
																					orCal[36,37]	0.3158	0.159	0.001064	0.1096	0.283	0.7145	20001	100000
																					orCal[36,38]	0.6854	0.4887	0.003483	0.1644	0.5639	1.934	20001	100000
																					orCal[36,39]	0.8102	0.6141	0.004833	0.1815	0.6507	2.379	20001	100000
																					orCal[36,40]	0.5955	0.3745	0.002774	0.1619	0.5065	1.55	20001	100000
																					orCal[36,41]	1.479	0.8071	0.006293	0.4823	1.302	3.515	20001	100000
																					orCal[37,38]	2.449	1.847	0.01065	0.5933	1.975	7.152	20001	100000
																					orCal[37,39]	2.898	2.368	0.01504	0.6626	2.266	8.891	20001	100000
																					orCal[37,40]	2.131	1.425	0.008294	0.5751	1.778	5.759	20001	100000
																					orCal[37,41]	5.399	3.399	0.02044	1.598	4.556	14.08	20001	100000
																					orCal[38,39]	1.525	1.402	0.008143	0.2781	1.151	5.006	20001	100000
																					orCal[38,40]	1.135	0.8986	0.005135	0.2307	0.8989	3.453	20001	100000
																					orCal[38,41]	2.848	2.137	0.01163	0.6841	2.28	8.409	20001	100000
																					orCal[39,40]	0.989	0.7955	0.004757	0.1876	0.781	3.024	20001	100000
																					orCal[39,41]	2.485	1.921	0.01149	0.5594	1.977	7.381	20001	100000
																					orCal[40,41]	3.114	2.222	0.01352	0.8108	2.544	8.853	20001	100000
